# Supplementary material for: The impact of subthreshold levels of amyloid deposition on conversion to dementia in patients with amyloid-negative amnestic mild cognitive impairment
Source: Alzheimers Res Ther. 2022 Jul 11;14:93. doi: 10.1186/s13195-022-01035-2 (PMC9277922; doi:10.1186/s13195-022-01035-2)
Supplement: Supplementary file 2 — Additional file 2: Table S2. The results of Z-test (comparison of correlation coefficient) between the two group. [file 13195_2022_1035_MOESM2_ESM.xlsx]

## Sheet: Sheet1
Supplementary table 2	The results of Z-test (comparioson of correlation coefficient) between the two group
	Frontal (L)	Frontal (R)	MFL (L)	MFL (R)	Temporal (L)	Temporal (R)	Parital (L)	Parital (R)	Precuneus (L)	Precuneus (R)	Cingulate (L)	Cingulate (R)	Striatum (L)	Striatum (R)	Hippocampus (L)	Hippocampus (R)	PCC (L)	PCC (R)	Occipital (L)	Occipital (R)	FBB composite
digit span forward	-0.191	0.239	0.822	0.335	0.483	0.391	-0.492	0.048	-1.099	0.394	-0.239	-0.048	0.719	0.429	0.144	0.909	0.286	-0.478	-0.334	0.392	-0.955
digit span backward	-0.716	-0.333	-0.524	-0.095	0.537	0.338	-0.192	-0.716	0.197	-0.098	0.441	-0.957	-0.098	-0.525	-0.529	0.621	0.549	-1.587	0.719	-0.442	0.247
K-BNT	0.286	0.86	0.144	1.198	0.477	1.099	0.24	0.338	-0.958	-0.531	0.818	-1.076	1.213	0.869	0.907	1.837	0.429	-1.573	-1.004	1.004	-0.764
RCFT-copy	0.048	-0.148	-0.146	0.293	-1.732	-1.39	-0.908	-0.763	-1.245	-0.429	0.192	0.097	1.468	0.969	0.764	0.383	0.339	-0.336	-1.203	-1.939	-0.909
SVLT-immediate	-0.292	-0.048	0.049	0	-0.49	-0.501	-0.241	-0.049	0.49	1.165	1.159	0.199	0.574	0.143	0.239	0.144	0.966	-0.15	-0.824	-1.34	0.446
SVLT-delayed	0.525	0.476	1.416	0.476	0.531	0.876	0.813	1.763	0.476	3.22	0.765	1.361	1.536	1.88	2.695	2.349	0.572	0.675	0.882	1.673	0.476
SVLT-recognition	1.438	2.33	2.235	2.745	-0.575	-0.048	2.638	3.221	1.638	0.908	0.717	1.588	-0.484	-0.587	-0.822	-1.209	1.393	2.197	1.498	1.201	1.536
RCFT-Immediate	0.859	0.812	1.099	1.052	0.955	1.1	1.298	1.244	1.439	1.732	0.956	1.346	1.052	0.39	0.24	0.573	1.536	1.247	1.917	1.005	1.342
RCFT-delayed	1.009	1.196	1.393	1.634	0.62	0.574	1.699	1.688	1.197	1.051	0.812	1.101	0.191	0.048	0.429	0.381	1.44	1.055	2.415	0	1.246
RCFT-recognition	-2.045	-2.169	-2.962	-1.94	-0.862	-0.98	-0.334	-1.864	-0.715	-0.381	-0.719	-1.473	-1.028	-1.012	-1.833	-0.763	-0.765	-1.247	0.333	-0.048	-0.763
COWAT-animal	0.381	0.382	-0.191	0.286	0.572	0	1.546	0.909	2.128	1.592	2.33	0.477	0.815	1.109	0.629	1.638	2.687	0.386	0.62	-0.096	2.329
COWAT-supermarket	-0.334	0.096	-0.62	0.048	0.383	-0.192	0.432	0.048	1.247	-0.438	0.381	-1.295	-0.192	0.385	-0.387	0.715	0.382	-1.352	-0.621	-1.634	1.055
COWAT-phonemic	-0.778	-0.481	-1.055	-0.338	0.096	-0.864	0.194	-0.621	0.096	-0.623	0.148	-1.781	-0.441	-0.574	-0.501	-0.097	0	-1.636	-1.439	-2.79	-0.048
Stroop color reading	-0.049	-0.385	-0.388	-0.531	-0.494	-0.972	-0.391	-1.201	-0.1	0.995	1.004	0.149	2.818	3.033	0.241	0.908	1.53	-0.479	-1.498	-2.49	0.299
									PCC, Posterior cingulate cortex, Statistical significance was set as P < 0.05 (Z score ± 1.96)
