# Supplementary material for: The impact of subthreshold levels of amyloid deposition on conversion to dementia in patients with amyloid-negative amnestic mild cognitive impairment
Source: Alzheimers Res Ther. 2022 Jul 11;14:93. doi: 10.1186/s13195-022-01035-2 (PMC9277922; doi:10.1186/s13195-022-01035-2)
Supplement: Supplementary file 3 — Additional file 3. [file 13195_2022_1035_MOESM3_ESM.xlsx]

## Sheet: 1_raw data
RID	VISCODE	VISCODE2	EXAMDATE	TP	CEREBELLUMGREYMATTER_SUVR	CEREBELLUMGREYMATTER_VOLUME	WHOLECEREBELLUM_SUVR	WHOLECEREBELLUM_VOLUME	ERODED_SUBCORTICALWM_SUVR	COMPOSITE_REF_SUVR	FRONTAL_SUVR	CINGULATE_SUVR	PARIETAL_SUVR	TEMPORAL_SUVR	COMPOSITE_SUVR	SUMMARYSUVR_WHOLECEREBNORM	SUMMARYSUVR_WHOLECEREBNORM_1.08CUTOFF	SUMMARYSUVR_COMPOSITE_REFNORM	SUMMARYSUVR_COMPOSITE_REFNORM_0.74CUTOFF	BRAINSTEM_SUVR	BRAINSTEM_VOLUME	VENTRICLE_3RD_SUVR	VENTRICLE_3RD_VOLUME	VENTRICLE_4TH_SUVR	VENTRICLE_4TH_VOLUME	VENTRICLE_5TH_SUVR	VENTRICLE_5TH_VOLUME	CC_ANTERIOR_SUVR	CC_ANTERIOR_VOLUME	CC_CENTRAL_SUVR	CC_CENTRAL_VOLUME	CC_MID_ANTERIOR_SUVR	CC_MID_ANTERIOR_VOLUME	CC_MID_POSTERIOR_SUVR	CC_MID_POSTERIOR_VOLUME	CC_POSTERIOR_SUVR	CC_POSTERIOR_VOLUME	CSF_SUVR	CSF_VOLUME	CTX_LH_BANKSSTS_SUVR	CTX_LH_BANKSSTS_VOLUME	CTX_LH_CAUDALANTERIORCINGULATE_SUVR	CTX_LH_CAUDALANTERIORCINGULATE_VOLUME	CTX_LH_CAUDALMIDDLEFRONTAL_SUVR	CTX_LH_CAUDALMIDDLEFRONTAL_VOLUME	CTX_LH_CUNEUS_SUVR	CTX_LH_CUNEUS_VOLUME	CTX_LH_ENTORHINAL_SUVR	CTX_LH_ENTORHINAL_VOLUME
767	init	m126	2017-05-18	BL	1.0727	94826	1.2537	119267	2.3356	1.8604	1.3162	1.3752	1.3095	1.3486	1.3244	1.0564	0	0.7119	0	1.9918	19072	0.9054	1327	1.2017	2261			1.7373	913	1.7508	514	1.6038	461	1.5253	532	2.0014	945	0.8737	1222	1.6081	1497	1.3748	944	1.325	4355	1.3147	2587	1.3331	1286
4214	init	m66	2017-02-17	BL	0.9768	104183	1.16	128398	2.1854	1.7509	1.1593	1.2651	1.1839	1.1197	1.1648	1.0041	0	0.6652	0	1.9074	20441	0.8199	2237	1.1941	2530			1.3864	1000	1.3102	452	1.19	457	1.0485	473	1.5055	1184	0.7503	1590	1.388	1604	1.2903	1603	1.215	4928	1.2113	2965	1.1153	1961
4214	y2	m90	2019-02-19	Scan2	0.9816	104381	1.1239	126022	2.0535	1.6338	1.1065	1.2053	1.1568	1.0824	1.1229	0.9991	0	0.6873	0	1.724	20262	0.7365	2301	1.1362	2858			1.2762	1054	1.2248	516	1.1292	383	1.0467	570	1.1418	908	0.7643	1525	1.333	1626	1.1838	1624	1.1797	4771	1.1937	3335	1.0494	1783
4214	y4	m114	2021-03-18	Scan3	0.9873	99870	1.1548	121775	2.2229	1.7497	1.1612	1.2291	1.197	1.1285	1.1694	1.0126	0	0.6683	0	1.8713	19394	0.6814	2439	1.0826	2923			1.2965	1004	1.1774	491	1.1043	432	1.1594	796	1.3583	1104	0.6522	1649	1.3912	1641	1.1884	1516	1.2316	4720	1.2068	3216	1.0591	1731
4485	y2	m90	2019-10-29	BL	0.9384	112565	1.127	136036	2.3155	1.7716	1.6896	1.7861	1.6001	1.4246	1.6116	1.43	1	0.9097	1	1.8725	24025	0.8683	2073	1.008	4134			1.6476	998	1.4745	412	1.5315	427	1.2645	502	2.0739	1020	0.856	1341	1.5904	1884	1.6713	1706	1.5662	6417	1.5825	2725	1.1102	2059
4835	y2	m84	2019-07-30	BL	0.9929	102192	1.199	129186	2.1804	1.7671	1.4849	1.7143	1.6353	1.5096	1.5466	1.2899	1	0.8752	1	1.9219	23240	0.9626	1506	1.3995	1270			1.6552	986	1.3771	437	1.2753	394	1.5038	406	1.9349	1215	0.946	1371	1.7891	2204	1.6327	2158	1.484	6088	1.3172	3828	1.1911	2332
4856	init	m66	2018-05-22	BL	0.9682	102983	1.1622	130941	2.2677	1.7318	1.1251	1.1509	1.1213	1.0536	1.111	0.956	0	0.6415	0	1.7656	20823	0.6826	2209	1.1132	1729			1.2646	933	1.3304	457	1.1494	399	1.2108	495	1.4963	1224	0.7285	1312	1.2952	1640	1.1559	2099	1.1608	5714	1.1871	2249	1.0095	2080
4944	init	m60	2018-04-26	BL	1.0176	107651	1.1596	129089	2.3846	1.7588	1.7873	1.9274	1.7153	1.6361	1.7417	1.5019	1	0.9903	1	1.7322	20786	0.9368	1462	1.3043	2172			1.7978	830	1.7523	447	1.8374	437	1.5825	441	2.0254	889	0.958	1109	1.8895	1856	2.066	1538	1.7354	5378	1.3431	4080	1.2119	1992
6001	bl	bl	2017-03-07	BL	1.0573	89056	1.1943	108735	2.1462	1.6946	1.1982	1.2792	1.2619	1.1947	1.2203	1.0217	0	0.7201	0	1.7434	15425	0.8509	1940	1.2022	1579			1.5666	835	1.5677	407	1.3527	374	1.5468	379	1.8461	995	0.8672	1296	1.471	1591	1.3246	1385	1.2657	4733	1.2794	3332	1.1554	1615
6001	y4	m48	2021-04-29	Scan2	1.0551	83546	1.1827	101943	2.0354	1.6197	1.1418	1.2169	1.1826	1.1281	1.1552	0.9768	0	0.7132	0	1.6411	15142	0.7452	2250	1.1794	1830			1.4074	801	1.3699	410	1.2894	353	1.4215	339	1.7863	953	0.8007	1393	1.4119	1471	1.207	1312	1.192	4296	1.2607	3528	1.0542	1368
6002	bl	bl	2017-03-28	BL	1.0391	113359	1.2136	135057	2.1337	1.7747	1.2099	1.3265	1.2211	1.1578	1.2087	0.996	0	0.6811	0	1.9768	21366	1.0796	1129	1.2835	1525			1.6469	913	1.6363	677	1.6086	532	1.7151	602	2.0572	901	1.0072	1182	1.464	2079	1.4145	1226	1.2345	5000	1.258	2907	1.0217	2282
6002	y2	m24	2019-03-14	Scan2	1.0654	110032	1.2514	132569	2.2786	1.853	1.1998	1.324	1.2215	1.1954	1.2128	0.9692	0	0.6545	0	2.0291	20919	1.072	1079	1.3641	1709			1.7757	904	1.8152	512	1.8109	471	1.7894	598	2.1653	950	1.0658	1250	1.4915	2195	1.363	1265	1.2538	4872	1.2339	3099	1.1256	2016
6005	bl	bl	2017-04-19	BL	1.0367	104200	1.2629	131576	2.4483	1.8773	1.3667	1.4413	1.4591	1.3029	1.3824	1.0947	1	0.7364	0	1.9207	19237	1.0523	1386	1.2717	1609			2.0651	673	1.5656	562	1.5386	627	1.54	562	2.2272	937	1.0524	1075	1.7793	2383	1.5482	2171	1.5517	6416	1.432	2022	1.0217	1861
6005	y2	m24	2019-03-28	Scan2	1.0325	104869	1.2341	133723	2.3102	1.8002	1.3607	1.4503	1.4579	1.3143	1.3863	1.1233	1	0.7701	1	1.8563	18893	1.0585	1461	1.2673	1742			2.0053	650	1.5234	881	1.4904	826	1.6007	572	2.103	940	1.0939	1103	1.8131	2413	1.5354	2029	1.5616	6713	1.3907	2296	1.0629	1845
6005	y4	m54	2021-07-07	Scan3	1.0113	108089	1.1893	135692	2.1383	1.6888	1.3635	1.472	1.4945	1.339	1.4058	1.182	1	0.8324	1	1.7387	19374	0.9689	1577	1.1915	1720			1.7957	718	1.3848	866	1.3112	838	1.3885	615	1.9031	951	0.9811	1000	1.8606	2411	1.6201	2486	1.5398	6913	1.388	2367	1.0464	1847
6013	bl	bl	2017-05-30	BL	0.979	98442	1.1016	126108	1.8794	1.5246	1.1333	1.157	1.1326	1.0693	1.1224	1.0188	0	0.7362	0	1.5928	15549	0.7432	1772	1.209	1023			1.3516	809	1.3525	421	1.3374	387	1.3107	374	1.5606	880	0.7057	1286	1.3029	1732	1.0997	1498	1.1618	4612	1.129	2901	0.7508	551
6013	y2	m24	2019-07-25	Scan2	0.9856	96162	1.1101	122657	1.9434	1.575	1.1407	1.1782	1.1574	1.0925	1.1397	1.0267	0	0.7236	0	1.6716	15215	0.7348	2036	1.2799	1116			1.3154	725	1.365	395	1.3205	376	1.2614	356	1.5983	805	0.6801	1150	1.3134	1427	1.0709	1434	1.1372	4529	1.1637	3096	0.9011	428
6015	bl	bl	2017-05-24	BL	0.9771	120848	1.1418	160091	1.9037	1.6077	1.2175	1.269	1.1708	1.1021	1.1837	1.0367	0	0.7363	0	1.7777	26358	0.834	2170	1.1094	2031			1.385	1048	1.3833	605	1.2981	526	1.2505	599	1.7115	1106	0.7666	1829	1.4782	1972	1.2382	2340	1.167	7184	1.16	3637	1.1223	1645
6015	y2	m24	2019-05-29	Scan2	0.9974	124171	1.1428	159168	1.7988	1.5483	1.2203	1.2754	1.1919	1.0868	1.188	1.0395	0	0.7672	1	1.7034	27030	0.8107	2189	1.1521	2142			1.3415	1016	1.2879	576	1.2925	491	1.1778	557	1.6315	1112	0.7418	1848	1.4491	1832	1.2388	2383	1.1761	7049	1.1259	3565	0.9613	2076
6015	y4	m48	2021-09-02	Scan3	0.9941	116750	1.1801	157182	1.904	1.6514	1.3307	1.4297	1.2682	1.1587	1.2853	1.0891	1	0.7783	1	1.8702	25786	0.8251	2272	1.2052	1952			1.4371	1022	1.3967	844	1.3268	548	1.1789	660	1.7486	1113	0.819	1962	1.546	1951	1.3745	2372	1.2612	7159	1.1442	3526	1.1309	1257
6019	bl	bl	2017-08-23	BL	1.0651	101503	1.2498	124112	2.3529	1.862	1.5916	1.5786	1.3468	1.2578	1.4455	1.1566	1	0.7763	1	1.9832	21708	0.9495	1627	1.2106	2438			1.7251	1244	1.5305	527	1.4338	524	1.4407	655	2.0671	1120	0.9059	1512	1.4089	2173	1.5195	1358	1.4221	5963	1.3522	3839	1.1506	2167
6019	y2	m24	2019-07-02	Scan2	1.0751	101503	1.2591	124112	2.4142	1.8836	1.7041	1.6886	1.433	1.3544	1.5469	1.2286	1	0.8213	1	1.9775	21714	0.963	1627	1.1977	2438			1.7346	1244	1.559	527	1.3907	524	1.5019	655	2.1063	1120	0.9006	1512	1.4654	2173	1.5519	1358	1.5288	5963	1.4462	3839	1.1334	2167
6024	bl	bl	2017-11-28	BL	1.0818	97098	1.2232	120245	2.1501	1.6974	1.2933	1.5195	1.3633	1.211	1.3105	1.0714	0	0.772	1	1.719	19625	1.103	1068	1.2362	937			1.8177	1007	1.6777	501	1.7377	548	1.6136	540	2.1423	1228	0.9717	1438	1.5769	1894	1.515	1481	1.3811	5669	1.3761	3059	1.181	2353
6024	y2	m24	2019-12-05	Scan2	1.0498	97125	1.2055	119354	2.3407	1.7762	1.4495	1.658	1.5328	1.3582	1.4679	1.2177	1	0.8264	1	1.7823	19728	1.0591	1111	1.2293	949			1.8274	1001	1.832	498	1.7778	546	1.7415	575	2.3169	1231	0.8757	1509	1.7374	1956	1.6371	1605	1.5859	5824	1.4465	3208	1.1396	2055
6027	bl	bl	2017-11-14	BL	1.0443	110076	1.2201	135388	2.5263	1.8838	1.252	1.4041	1.2667	1.2485	1.2655	1.0372	0	0.6718	0	1.9049	19012	0.7601	2497	1.195	2442			1.7202	838	1.765	482	1.5372	388	1.7517	384	2.2424	1182	0.878	1198	1.5699	1776	1.4141	1683	1.2544	4884	1.348	2569	1.2783	2094
6027	y2	m24	2019-12-11	Scan2	1.0382	106196	1.2085	130121	2.3645	1.8152	1.2348	1.3612	1.2659	1.2125	1.2474	1.0322	0	0.6872	0	1.8725	19088	0.7661	2790	1.1733	2486			1.4624	837	1.6075	448	1.3999	364	1.5534	391	2.0252	1140	0.806	1258	1.5365	1862	1.3264	1759	1.2467	4848	1.3275	2651	1.1645	1965
6032	bl	bl	2017-06-29	BL	1.07	102946	1.2463	123513	2.6397	1.9685	1.3202	1.469	1.3699	1.3079	1.3419	1.0767	0	0.6817	0	2.0195	18183	1.1045	1136	1.2513	2343			2.0213	872	1.8885	442	1.8738	460	1.9273	504	2.4878	1036	1.1602	938	1.603	2141	1.5435	2024	1.4716	4824	1.4365	2928	1.2241	2105
6033	bl	bl	2017-06-28	BL	1.0611	109302	1.2489	135831	2.4524	1.9185	1.2955	1.4287	1.2418	1.1383	1.2532	1.0035	0	0.6532	0	2.0541	22677	1.1996	1379	1.4161	1037			2.2363	1099	1.8246	455	1.9656	538	1.6524	564	2.0771	1118	1.0816	1162	1.5794	1379	1.4652	1473	1.4116	6392	1.4854	2685	1.1778	2114
6033	y2	m24	2019-07-10	Scan2	1.067	113294	1.2419	140193	2.4248	1.9009	1.2891	1.4479	1.2805	1.1329	1.2626	1.0167	0	0.6642	0	2.036	22990	1.0312	1423	1.4379	1063	1.4107	1	2.0685	1090	1.6593	476	1.8464	536	1.5746	581	2.1705	1046	1.0069	1075	1.5729	1540	1.507	1426	1.3553	6977	1.44	3156	1.2607	2100
6034	bl	bl	2017-10-03	BL	1.0497	107760	1.1899	131999	2.5125	1.835	1.5023	1.7114	1.479	1.3736	1.4821	1.2456	1	0.8077	1	1.8025	18807	1.1997	964	1.2463	1641			2.023	778	1.9249	420	1.7217	440	1.7528	532	2.1535	939	1.1208	1157	1.6384	2199	1.8398	1804	1.4408	7347	1.3409	3402	1.3148	1314
6034	y2	m24	2019-07-30	Scan2	1.0784	108021	1.2142	131082	2.3259	1.7951	1.4706	1.6409	1.4007	1.3555	1.4375	1.184	1	0.8008	1	1.8453	18542	1.2094	1234	1.275	1687			1.8796	773	1.7155	425	1.6204	381	1.5856	521	2.022	926	1.1109	1118	1.5967	2282	1.6888	1930	1.3817	7357	1.2839	3368	1.2573	2008
6034	y4	m48	2021-10-05	Scan3	1.089	105563	1.2258	127338	2.4315	1.846	1.524	1.6857	1.4593	1.4164	1.4943	1.2191	1	0.8095	1	1.8805	18215	1.1495	1326	1.2954	1574			1.7434	730	1.7409	406	1.502	347	1.4841	539	2.1076	925	0.9641	1191	1.6517	1999	1.7034	1708	1.3946	6737	1.3272	3243	1.2685	1472
6037	bl	bl	2017-08-02	BL	1.0219	109439	1.2275	140427	2.2768	1.8026	1.2474	1.3394	1.2395	1.2194	1.2451	1.0144	0	0.6908	0	1.9034	22356	0.9834	1523	1.2274	1787			1.9545	842	1.6784	548	1.5557	481	1.5605	796	2.0473	1128	0.9506	1479	1.471	2186	1.3653	1703	1.2588	4545	1.3436	2725	1.0848	2332
6037	y2	m24	2019-07-25	Scan2	1.0054	111529	1.1962	142656	2.2152	1.742	1.2147	1.2928	1.2035	1.1727	1.2074	1.0094	0	0.6931	0	1.8147	22601	0.9301	1390	1.2	1681			1.8308	843	1.4684	856	1.3575	780	1.4344	900	1.9796	1083	0.8882	1297	1.434	2246	1.3539	1720	1.2201	5288	1.3184	3015	1.0673	2411
6041	bl	bl	2017-09-13	BL	1.096	105305	1.2852	132983	2.4923	1.8932	1.3795	1.4505	1.4275	1.3516	1.3927	1.0837	1	0.7356	0	1.9021	19335	1.3292	606	1.3338	1589			2.0351	768	1.8132	694	1.7248	644	1.9596	538	2.3699	946	1.2488	912	1.5789	2312	1.5296	2136	1.4027	6492	1.3543	3156	1.2175	1854
6043	bl	bl	2017-11-14	BL	0.9801	100302	1.1994	125378	2.3352	1.8412	1.1264	1.2614	1.1467	1.0731	1.1305	0.9426	0	0.614	0	1.9889	21220	0.6631	3198	1.2469	2149			1.4871	876	1.495	518	1.2166	515	1.0417	627	1.9975	1318	0.707	1816	1.1708	2651	1.2645	1588	1.2364	6503	1.1902	3553	1.0546	2346
6043	y2	m24	2019-12-11	Scan2	1.0023	100302	1.1865	125378	2.1313	1.7114	1.0829	1.1911	1.1157	1.0514	1.0935	0.9216	0	0.639	0	1.8163	21220	0.6775	3198	1.2277	2149			1.304	876	1.3101	518	1.1574	515	0.9597	627	1.7796	1318	0.7486	1816	1.1149	2651	1.2209	1588	1.1555	6503	1.218	3553	1.038	2346
6044	bl	bl	2017-07-19	BL	1.0195	105389	1.2253	134967	2.3398	1.8385	1.8452	2.0454	1.8562	1.7231	1.8355	1.4981	1	0.9984	1	1.9504	23979	1.0994	1392	1.3254	1517			1.8564	1117	1.7657	487	1.6731	521	1.5451	485	2.0744	896	1.0073	1125	2.2859	2633	2.0952	1476	1.8548	7589	1.4264	3873	1.3075	2499
6044	y4	m48	2021-11-10	Scan2	1.0197	108099	1.1902	134715	2.0784	1.7199	1.8251	1.9809	1.7616	1.7185	1.7945	1.5078	1	1.0434	1	1.8912	24269	0.985	2056	1.2812	1780			1.5612	1110	1.4068	503	1.3803	517	1.3051	481	1.7921	963	0.9134	1232	2.1272	2305	1.8499	1421	1.7467	7086	1.2865	3862	1.3143	1908
6045	bl	bl	2017-08-10	BL	1.0366	111864	1.2369	141323	2.1616	1.7733	1.167	1.2696	1.2049	1.1757	1.1869	0.9596	0	0.6693	0	1.9215	24981	0.9303	1537	1.2354	1651			1.5509	852	1.4431	484	1.3248	456	1.4116	583	2.0297	1215	0.9216	1224	1.2585	2277	1.3177	1791	1.195	4695	1.3364	4324	1.0848	2342
6046	bl	bl	2018-03-20	BL	0.9983	107779	1.1715	133383	2.1202	1.6889	1.075	1.2525	1.1246	1.0829	1.1024	0.941	0	0.6527	0	1.775	22922	0.6168	2797	1.123	2717			1.4969	945	1.3003	478	1.1332	409	1.1785	586	1.8328	1237	0.6554	2453	1.3618	2692	1.3552	1335	1.0963	6684	1.1719	2621	0.9874	1953
6047	bl	bl	2017-08-24	BL	0.9907	98765	1.1656	126380	2.3331	1.7607	1.4378	1.4863	1.4679	1.2508	1.4097	1.2094	1	0.8007	1	1.7832	19241	0.9814	1338	1.0072	2992			1.5951	994	1.671	478	1.4777	490	1.6156	398	1.959	1057	0.9271	1211	1.5514	2065	1.4514	1806	1.5299	4270	1.2971	2115	1.08	1524
6047	y2	m24	2019-09-10	Scan2	0.9944	100453	1.1418	128529	2.2205	1.6838	1.5054	1.5307	1.5134	1.2794	1.4616	1.2801	1	0.8681	1	1.689	19425	0.9273	1360	1.0109	2966			1.4975	968	1.6103	501	1.4296	523	1.5969	397	1.8458	979	0.8546	1188	1.5798	2162	1.4906	1911	1.5451	4476	1.3448	2291	1.1433	1166
6052	bl	bl	2017-08-02	BL	1.0568	90284	1.2005	114368	2.0028	1.6288	1.2227	1.4052	1.4513	1.299	1.3166	1.0967	1	0.8083	1	1.6833	19390	0.894	1456	1.3075	1160			1.3374	805	1.2576	350	1.105	332	1.3039	407	1.7029	907	0.8115	1422	1.5761	1673	1.134	1451	1.2645	5354	1.625	1932	1.0785	1805
6054	bl	bl	2017-08-08	BL	0.9373	116653	1.0402	141808	1.8353	1.4438	1.0428	1.1108	1.053	1.0475	1.0511	1.0104	0	0.728	0	1.456	20301	0.831	1422	0.9487	2834			1.5036	1007	1.2957	457	1.2017	519	1.1037	460	1.5083	1116	0.7922	1113	1.2981	1947	1.1436	2155	1.1376	4695	1.0387	2462	0.9679	1346
6054	y2	m24	2019-08-07	Scan2	0.9237	111731	1.0596	142612	1.9505	1.5294	1.0926	1.1712	1.0913	1.1055	1.0996	1.0378	0	0.7189	0	1.5782	20365	0.8569	1465	0.9772	2584			1.5953	986	1.2832	480	1.3375	473	1.1483	459	1.5783	1081	0.8192	869	1.376	1865	1.1867	1998	1.1765	4814	1.0815	2509	1.0432	1479
6058	bl	bl	2017-08-16	BL	1.0356	91432	1.155	116034	1.8695	1.5296	1.1298	1.192	1.1948	1.1299	1.153	0.9983	0	0.7538	1	1.5643	19760	0.9882	964	1.1213	1110			1.6248	851	1.288	828	1.3056	954	1.4494	704	1.7995	1080	1.0411	798	1.3481	1782	1.165	1817	1.2047	5774	1.1805	3018	1.0387	1780
6058	y2	m24	2019-08-28	Scan2	1.0136	96162	1.1288	123473	1.8465	1.5107	1.1298	1.1878	1.1692	1.1312	1.1455	1.0147	0	0.7582	1	1.5569	20254	0.9832	1001	1.1538	1142			1.6678	806	1.3257	851	1.2822	1021	1.4712	733	1.7511	1079	1.0464	749	1.2835	1885	1.1221	1853	1.1764	6140	1.18	3225	1.0403	1800
6058	y4	m48	2021-10-13	Scan3	1.0438	95389	1.2242	121711	2.2405	1.8081	1.2597	1.3712	1.2526	1.2142	1.2546	1.0249	0	0.6939	0	1.9596	19804	1.1352	928	1.3574	1161			1.9162	889	1.5007	822	1.5396	933	1.7431	705	2.1917	1061	1.1636	832	1.4519	1871	1.3104	1840	1.3152	6240	1.2334	3424	1.2162	1699
6061	bl	bl	2017-09-12	BL	1.068	95048	1.1873	118703	2.3152	1.7078	1.8258	1.9415	2.034	1.8412	1.9007	1.6008	1	1.1129	1	1.6207	17903	0.8883	1751	1.1277	1623			1.5884	942	1.7164	432	1.5418	424	1.6304	389	2.0545	1015	0.947	1194	2.1006	2249	1.7216	1636	1.9367	4841	2.5426	2793	1.4384	1423
6061	y2	m24	2019-09-04	Scan2	1.0357	95821	1.1497	118789	2.2702	1.6617	1.8303	1.9367	2.0339	1.8753	1.9084	1.6599	1	1.1484	1	1.5652	18075	0.8215	1855	1.1369	1575			1.5313	957	1.6735	437	1.4786	434	1.5257	464	2.0259	1073	0.8483	1187	2.0678	1857	1.6993	1721	1.9587	5307	2.4257	2587	1.4649	1283
6068	bl	bl	2017-08-29	BL	0.9386	107871	1.0717	132295	1.9155	1.5229	1.519	1.6505	1.6244	1.5059	1.5548	1.4508	1	1.021	1	1.5814	22160	0.8876	1517	1.1547	1558			1.4741	962	1.2039	483	1.3836	563	1.2245	607	1.7501	1107	0.8659	1305	1.9391	1896	1.6818	1445	1.5024	5450	1.395	2710	1.0875	1937
6068	y2	m24	2019-09-16	Scan2	0.9349	107221	1.0588	130926	1.8242	1.4764	1.5247	1.6343	1.5882	1.5103	1.5469	1.461	1	1.0478	1	1.5461	21770	0.8568	1681	1.1189	1572			1.4447	936	1.118	593	1.1762	725	1.106	690	1.502	958	0.791	1284	1.8749	2138	1.6737	1465	1.5056	5727	1.3505	2826	1.0873	1270
6069	bl	bl	2017-09-14	BL	1.034	107009	1.1788	133720	2.3794	1.77	1.8586	1.9137	1.8166	1.6826	1.8116	1.5368	1	1.0235	1	1.7519	20052	1.0153	1539	1.2744	1414			1.9368	1007	1.9407	549	1.7987	528	1.7734	644	2.2482	1135	1.0851	1084	2.0138	1680	1.9009	2718	1.8151	7157	1.578	3502	1.303	1903
6069	y2	m30	2019-12-17	Scan2	1.029	109558	1.1562	134008	2.2796	1.707	1.8691	1.9763	1.889	1.7155	1.8493	1.5995	1	1.0834	1	1.6853	21063	0.9639	1722	1.2265	1692			1.8129	1039	1.8475	611	1.6715	554	1.6416	581	2.1281	1173	1.0048	1155	2.0179	1733	1.9267	2587	1.8254	7357	1.6967	3521	1.3088	2068
6069	y4	m48	2021-10-13	Scan3	1.0536	102419	1.1801	129472	2.2988	1.7399	1.9785	2.0445	1.9375	1.8318	1.9389	1.643	1	1.1144	1	1.7409	19647	1.01	1697	1.2454	1650			1.7691	962	1.8407	499	1.7811	513	1.7368	562	2.153	1101	1.0453	1118	2.1147	1544	2.0252	2541	1.9493	7023	1.7245	3387	1.3488	1820
6072	bl	bl	2017-09-14	BL	1.0864	89063	1.2626	113149	2.5892	1.863	2.2481	2.4151	2.2282	2.2127	2.2451	1.7781	1	1.2051	1	1.7372	17204	1.1535	1174	1.3223	1363			1.8576	870	1.8856	415	1.7416	399	1.7943	511	2.1382	1049	1.1617	1076	2.509	1389	2.3608	1120	2.219	4101	1.7273	2060	1.4867	1689
6072	y2	m24	2019-08-29	Scan2	1.0653	91565	1.2147	115702	2.3714	1.7419	2.0974	2.2183	2.081	2.0828	2.0974	1.7268	1	1.2041	1	1.6395	17431	1.1086	1259	1.2701	1401			1.5555	863	1.7351	413	1.6779	416	1.6335	523	1.8925	1078	1.0167	981	2.3848	1523	2.256	1207	2.0457	4326	1.687	2231	1.4793	1368
6075	bl	bl	2017-10-10	BL	0.981	108870	1.1442	135896	1.9561	1.6011	1.1218	1.1808	1.0826	1.1005	1.1089	0.9692	0	0.6926	0	1.703	21851	0.8842	1803	1.0978	2432			1.3302	929	1.3362	449	1.2982	435	1.2564	384	1.7652	989	0.8783	1189	1.2825	3043	1.1619	1978	1.1462	5984	1.1976	3461	1.1009	1695
6075	y2	m24	2019-10-17	Scan2	1.0054	104901	1.1673	130681	1.9493	1.6099	1.1176	1.1866	1.0763	1.1192	1.11	0.9509	0	0.6894	0	1.7133	21940	0.8611	1879	1.0933	2432			1.3746	905	1.3339	436	1.2655	437	1.2524	379	1.7625	804	0.8809	1154	1.3117	2899	1.178	2086	1.1328	5737	1.1633	3587	1.0678	1521
6076	bl	bl	2017-10-18	BL	0.9334	102717	1.0637	133868	1.6754	1.4072	1.114	1.1111	1.1283	1.0375	1.1017	1.0357	0	0.7829	1	1.4824	21583	1.0265	608	0.9424	1749			1.2807	1199	1.2851	596	1.2824	614	1.2985	710	1.5486	999	0.8452	842	1.2621	1818	1.0725	1460	1.2533	5641	1.0559	2806	0.9061	1857
6076	y2	m24	2019-10-30	Scan2	0.9324	100195	1.0818	132731	1.8027	1.4986	1.1254	1.1584	1.1428	1.0548	1.1174	1.0329	0	0.7457	1	1.6111	20944	1.0258	729	1.0376	1691			1.3811	1169	1.3818	612	1.3607	618	1.3551	709	1.6653	1226	0.9071	796	1.2713	1782	1.1304	1547	1.2798	5793	1.0768	2949	0.9969	1805
6076	y4		2022-03-31	Scan3	0.9445	105334	1.0952	134620	1.9384	1.5653	1.1751	1.1891	1.1877	1.1102	1.1653	1.064	0	0.7444	1	1.6624	21934	1.0468	759	1.0384	1879			1.4008	1110	1.573	576	1.4322	573	1.3985	701	1.7499	1209	0.8715	850	1.3575	1773	1.1475	1474	1.3227	5508	1.0492	2816	1.0688	1872
6080	bl	bl	2017-10-19	BL	1.0384	89223	1.1971	109248	2.3497	1.795	1.1759	1.2906	1.2643	1.2286	1.2201	1.0192	0	0.6797	0	1.8382	16873	1.0225	1220	1.301	1745			1.4775	726	1.4648	401	1.338	366	1.2244	353	1.8008	1068	0.9072	1249	1.5842	1560	1.3399	1276	1.1825	5136	1.2727	2495	1.0951	1526
6080	y2	m24	2019-10-31	Scan2	1.0441	91561	1.2203	112997	2.4498	1.8685	1.2219	1.3623	1.315	1.2282	1.2603	1.0328	0	0.6745	0	1.9354	17236	1.0402	1242	1.3733	1755			1.5981	688	1.4587	399	1.3423	370	1.2207	373	1.815	1112	0.9701	1060	1.645	1500	1.438	1267	1.228	5445	1.3265	2674	1.1125	1451
6080	y4	m48	2021-10-12	Scan3	1.0875	90960	1.2844	111776	2.7878	2.1401	1.4343	1.5453	1.4429	1.4386	1.4445	1.1246	1	0.675	0	2.3482	17316	1.1898	1201	1.4873	1737			1.6325	710	1.8529	374	1.5622	340	1.6128	316	2.0303	1045	1.0394	1268	1.7433	1557	1.4882	1345	1.5055	5427	1.4468	2689	1.3763	1520
6083	bl	bl	2017-12-20	BL	1.0706	112272	1.2737	139328	2.3415	1.9068	1.3919	1.6544	1.5235	1.2877	1.4223	1.1167	1	0.7459	1	2.1051	22059	0.9868	2075	1.5051	1132			1.6495	1176	1.4666	645	1.4358	479	1.4266	534	1.8763	1169	0.9426	1250	1.6054	2432	1.4619	2534	1.3224	7050	1.4636	3433	1.2073	1959
6094	bl	bl	2017-11-07	BL	1.0482	91447	1.2092	116000	2.0985	1.7014	1.1989	1.254	1.2359	1.1518	1.2022	0.9942	0	0.7066	0	1.7965	18177	1.0324	941	1.2391	1213			1.6888	799	1.4401	429	1.4195	467	1.5412	558	1.8887	914	1.0041	851	1.4035	2178	1.2106	1879	1.2708	4089	1.3069	1893	1.0593	1761
6094	y2	m24	2019-11-07	Scan2	1.0335	95107	1.1742	116682	2.0535	1.6621	1.1994	1.2337	1.2373	1.1495	1.2014	1.0231	0	0.7228	0	1.7587	18772	1.0426	946	1.2021	1335			1.5425	811	1.3141	536	1.3503	472	1.4657	563	1.7986	986	1.0127	819	1.3686	2103	1.1543	1909	1.2646	4252	1.3161	2234	1.1328	1483
6100	bl	bl	2018-02-20	BL	1.0825	103566	1.2303	128983	2.3471	1.8047	2.228	2.1923	2.2274	2.0805	2.1969	1.7856	1	1.2173	1	1.8365	20582	1.031	1568	1.3114	1413			1.4367	862	1.7397	527	1.4783	488	1.4894	534	1.7563	1145	0.9307	1653	2.5776	1669	2.1295	1307	2.1201	5215	1.6063	3169	1.3977	995
6100	y2	m24	2020-01-28	Scan2	1.0843	99723	1.2413	126407	2.4386	1.8445	2.3386	2.2448	2.3473	2.1958	2.3083	1.8596	1	1.2515	1	1.8536	19377	1.0024	1838	1.3328	1346			1.3346	866	1.7057	525	1.4175	454	1.4717	566	1.7572	1101	0.8946	1810	2.7479	1615	2.2413	1116	2.1888	5191	1.6584	2982	1.4562	765
6104	bl	bl	2017-11-14	BL	0.9875	115284	1.1684	143038	2.2485	1.7632	1.5353	1.732	1.5743	1.26	1.4999	1.2837	1	0.8507	1	1.8725	21136	1.2176	1367	1.4777	1104			1.8045	917	1.4955	737	1.3958	879	1.3878	560	2.1305	1131	1.1078	1030	1.6943	2139	1.7403	2085	1.4692	6333	1.3245	3153	1.054	1882
6104	y2	m24	2019-11-19	Scan2	1.0066	112070	1.1636	137349	2.1057	1.6869	1.5043	1.6224	1.5333	1.2871	1.474	1.2667	1	0.8738	1	1.7915	21622	1.0966	1314	1.3718	1002			1.6274	909	1.5499	589	1.556	549	1.3345	562	1.8919	1099	1.0286	1080	1.6635	2070	1.5257	1887	1.4981	6487	1.2824	3117	1.0745	2035
6105	bl	bl	2017-11-29	BL	0.9966	101918	1.1985	137528	2.0641	1.6907	1.163	1.2537	1.1545	1.113	1.1557	0.9642	0	0.6835	0	1.8093	22981	1.0215	1083	1.1975	1584			1.5799	835	1.4936	522	1.3706	560	1.3903	617	1.8863	1201	0.9755	1165	1.2372	2375	1.2392	2355	1.1573	5924	1.2689	2698	1.0415	2359
6105	y2	m24	2020-01-29	Scan2	1.0238	101285	1.2347	131675	2.166	1.7647	1.1596	1.254	1.1568	1.1331	1.1592	0.9389	0	0.6569	0	1.8934	22590	0.9837	1159	1.2811	1639			1.6236	849	1.5223	501	1.4538	525	1.417	637	1.8996	1154	0.8769	1158	1.2616	2609	1.2219	2466	1.1634	5898	1.2808	2873	1.0823	2626
6110	bl	bl	2017-11-27	BL	1.0373	97248	1.2164	119636	2.3159	1.8183	1.2101	1.3462	1.2215	1.1654	1.2114	0.9959	0	0.6662	0	1.9225	20792	0.9732	2068	1.3417	1620			1.4854	816	1.4529	372	1.3261	409	1.3331	375	1.6202	1128	0.6781	2268	1.2676	3249	1.3737	1339	1.2561	4823	1.3933	3104	1.0607	1793
6110	y2	m24	2019-11-21	Scan2	0.9935	95008	1.1663	115852	2.2598	1.7629	1.2094	1.3042	1.2413	1.126	1.206	1.034	0	0.6841	0	1.8626	20048	0.8506	2152	1.1981	1654			1.4038	753	1.4292	325	1.3168	339	1.3182	284	1.5561	947	0.6935	1594	1.3306	2827	1.3461	1317	1.2643	4786	1.3178	3068	1.0381	2051
6111	bl	bl	2018-04-26	BL	0.9317	117866	1.1259	147489	2.2453	1.7197	1.1268	1.2516	1.1045	1.0928	1.1214	0.996	0	0.6521	0	1.788	22010	0.8475	1383	1.1148	2404			1.4712	1608	1.3733	801	1.5298	604	1.288	807	2.0061	1398	0.8155	1185	1.3108	2306	1.5759	965	1.155	7825	1.1712	3317	1.0912	2257
6115	bl	bl	2018-02-07	BL	1.0635	96076	1.2671	120041	2.3875	1.8784	1.2175	1.411	1.4403	1.211	1.2956	1.0225	0	0.6897	0	1.9805	20473	1.2321	815	1.4761	839			1.9829	653	1.8323	554	1.6959	565	1.8493	552	2.2364	979	1.1785	722	1.5589	2436	1.3903	2435	1.2979	6276	1.4933	2706	1.0706	1868
6116	bl	bl	2017-12-19	BL	1.0124	107305	1.2003	139851	2.0482	1.683	1.1484	1.2061	1.1969	1.0867	1.1525	0.9602	0	0.6848	0	1.8007	25040	1.009	984	1.2249	1561			1.673	1024	1.5068	583	1.5837	706	1.527	613	1.9764	1136	0.9667	1056	1.3688	1842	1.1825	2435	1.1709	5646	1.2392	3043	1.0523	1774
6116	y2	m24	2019-12-04	Scan2	1.0397	108214	1.2389	139957	2.1407	1.7655	1.1848	1.2305	1.2334	1.1482	1.1938	0.9636	0	0.6762	0	1.917	25253	1.028	1082	1.2608	1402			1.7637	994	1.4744	599	1.4613	816	1.5619	613	2.0821	1155	0.9606	979	1.4218	1832	1.1486	2513	1.2186	5799	1.2158	3093	1.0669	2206
6116	y4	m48	2021-12-16	Scan3	1.07	106755	1.2356	138489	2.0202	1.6827	1.1326	1.1801	1.1694	1.116	1.1427	0.9248	0	0.6791	0	1.7922	25194	0.98	1051	1.2248	1509			1.6471	1028	1.4924	507	1.5749	640	1.6067	587	1.9937	1149	0.9766	1043	1.3387	1749	1.1505	2351	1.1496	5813	1.22	3096	1.0266	1874
6117	bl	bl	2017-12-13	BL	1.057	124983	1.2561	153969	2.3199	1.8933	1.2366	1.3833	1.2812	1.1636	1.2439	0.9902	0	0.657	0	2.1039	25779	1.0644	1688	1.2836	2509			1.5396	1146	1.4397	408	1.4585	454	1.2322	395	1.7572	1188	0.8966	1723	1.5725	2517	1.4662	1435	1.3291	6335	1.379	3996	1.1414	1773
6117	y4	m42	2021-08-04	Scan2	1.0151	123089	1.2113	150484	2.275	1.8605	1.2007	1.2989	1.2374	1.1293	1.2025	0.9927	0	0.6464	0	2.0951	25579	0.9003	1793	1.2651	2628			1.474	1087	1.3848	422	1.4248	463	1.2499	404	1.7311	1203	0.8652	993	1.475	2529	1.3776	1246	1.2703	6280	1.3298	3852	1.1417	1927
6118	y2	m24	2020-01-30	BL	1.0615	90903	1.2421	115135	2.1301	1.742	1.2392	1.3132	1.2878	1.2691	1.265	1.0185	0	0.7262	0	1.8538	19560	0.974	1341	1.1551	2563			1.5786	952	1.5359	468	1.4595	496	1.3365	459	1.9961	1238	0.8634	1070	1.3876	1983	1.293	1548	1.3294	4456	1.1903	2455	1.0603	2437
6120	bl	bl	2017-11-28	BL	1.0311	110434	1.2072	137524	2.0604	1.7253	1.1635	1.2637	1.2051	1.1961	1.1887	0.9846	0	0.689	0	1.9082	22149	1.0429	1183	1.3801	1307			1.777	1018	1.4741	596	1.2796	770	1.4874	704	1.956	1390	1.0437	921	1.3115	2328	1.2515	1886	1.1793	5784	1.3056	3129	1.1129	1736
6125	bl	bl	2018-02-27	BL	1.0691	96562	1.2478	120530	2.2537	1.7968	1.3682	1.4784	1.3291	1.2206	1.333	1.0683	0	0.7419	1	1.8888	19351	1.0761	1234	1.2252	1671			1.6994	824	1.6048	450	1.4981	466	1.2814	550	1.9545	1103	1.0089	971	1.3204	2186	1.5125	1764	1.3087	5857	1.3994	2879	1.0821	1602
6133	bl	bl	2018-02-21	BL	1.0166	100549	1.1837	125577	2.2483	1.7728	1.7466	1.8898	1.6941	1.6353	1.7169	1.4504	1	0.9685	1	1.8863	20343	1.31	781	1.2608	1992			1.9638	939	1.9148	527	1.7318	629	1.7607	402	2.0983	1188	1.0328	1207	1.998	2838	1.9066	1819	1.8186	5301	1.4184	2925	1.1972	1492
6133	y2	m24	2020-01-30	Scan2	1.0157	97152	1.2088	122292	2.3869	1.8631	1.9257	2.0789	1.8305	1.7955	1.8806	1.5557	1	1.0094	1	1.9934	19985	1.3278	893	1.251	2241			2.107	1008	1.9176	505	1.8453	499	1.8194	395	2.2222	1135	1.0402	1156	2.2382	2952	2.1249	1799	2.0209	5216	1.4964	2969	1.2429	1531
6133	y4		2022-03-29	Scan3	0.9996	100105	1.1604	125239	2.3766	1.7755	1.8239	1.9606	1.7571	1.7263	1.7929	1.5451	1	1.0098	1	1.7894	20685	1.1775	983	1.1034	2094			2.024	930	1.9009	543	1.734	588	1.8944	428	2.0717	1179	0.9093	1262	2.0886	2966	1.9909	1806	1.8682	5272	1.5441	2943	1.1334	1589
6136	bl	bl	2017-12-12	BL	1.0515	110006	1.2529	139679	2.3208	1.8525	1.2597	1.4843	1.2261	1.1186	1.2327	0.9839	0	0.6654	0	1.984	23837	1.2729	1174	1.2305	2369			1.934	889	1.8156	547	1.9117	526	1.7688	663	2.0915	1197	1.0962	1138	1.4201	2540	1.5821	1063	1.3082	4635	1.2346	2871	1.1416	2573
6136	y2	m24	2019-12-03	Scan2	0.9957	110800	1.1988	140371	2.2334	1.7528	1.2028	1.3261	1.1869	1.0814	1.1791	0.9835	0	0.6727	0	1.8261	23683	1.0459	1131	1.1332	2278			1.8301	924	1.6998	566	1.7457	483	1.6562	668	1.8705	1207	0.9001	1065	1.3681	2711	1.4521	1063	1.2616	4505	1.2322	2621	1.0703	2318
6138	bl	bl	2018-06-20	BL	1.0237	104102	1.1638	126358	2.1956	1.6929	1.139	1.2957	1.1936	1.1041	1.1576	0.9947	0	0.6838	0	1.7193	21998	1.1064	915	1.2347	1650			1.6536	909	1.6258	453	1.5842	433	1.5268	477	1.9613	1086	0.9844	816	1.4262	2232	1.4706	1059	1.1409	4957	1.2962	3584	1.0629	1798
6141	bl	bl	2018-04-24	BL	0.9884	113150	1.1332	139111	2.0619	1.6326	1.0868	1.2393	1.1433	1.0989	1.1138	0.9828	0	0.6822	0	1.7026	19627	0.8548	1571	1.0705	2228			1.5122	1068	1.4483	494	1.3811	536	1.201	515	1.6955	1091	0.7894	1430	1.3838	2114	1.339	944	1.0901	5750	1.2215	2918	1.0645	1874
6143	bl	bl	2018-06-27	BL	1.009	106933	1.1863	135786	2.0617	1.6761	1.0923	1.0975	1.108	1.0518	1.0899	0.9187	0	0.6503	0	1.7802	21924	0.6629	2069	1.1813	2086			1.3226	1024	1.2994	474	1.3713	513	1.0831	621	1.6903	1221	0.5718	1563	1.211	2375	1.1372	1742	1.1416	5979	1.0205	2753	0.7708	1798
6144	bl	bl	2018-01-03	BL	1.043	90955	1.1873	112021	2.1974	1.6973	1.4403	1.5749	1.49	1.4074	1.4562	1.2265	1	0.858	1	1.7072	16627	0.9019	1383	1.239	1202			1.7297	710	1.7107	455	1.5529	441	1.5674	458	1.989	793	0.8899	1427	1.7038	1870	1.5617	1444	1.5442	6509	1.3877	3053	1.19	2069
6145	bl	bl	2018-03-29	BL	0.9999	92721	1.1554	116421	2.1519	1.691	1.1619	1.1818	1.1709	1.1169	1.1558	1.0003	0	0.6835	0	1.7656	19618	0.9144	1175	1.1313	1924			1.5262	1185	1.483	463	1.3804	481	1.4612	518	1.9353	1142	0.8383	1215	1.3623	2060	1.1902	1609	1.2509	4501	1.1928	2797	1.0934	1775
6145	y2	m24	2020-03-10	Scan2	1.0485	91608	1.2091	115186	2.3321	1.8148	1.2395	1.2415	1.2431	1.2012	1.2323	1.0192	0	0.679	0	1.9031	19493	0.8843	1252	1.2103	1934			1.5711	1030	1.4256	604	1.2415	678	1.4919	503	2.0092	1123	0.8081	1164	1.5056	1788	1.2241	1395	1.3336	4489	1.2517	2682	1.2812	1592
6147	bl	bl	2018-03-13	BL	0.9542	125537	1.131	153687	2.2027	1.7242	1.2495	1.4543	1.2977	1.2186	1.2715	1.1242	1	0.7374	0	1.8389	26190	0.9301	1814	1.3482	1267			1.6628	991	1.6102	586	1.5296	601	1.4407	615	2.0273	1145	0.8713	1563	1.636	2216	1.3763	2364	1.464	5369	1.309	4331	0.9557	2376
6147	y2	m24	2020-02-13	Scan2	1.0166	127927	1.1672	155091	2.1093	1.7013	1.3496	1.464	1.3962	1.3031	1.3619	1.1668	1	0.8005	1	1.8273	26667	0.8631	1958	1.3056	1491			1.6701	975	1.448	750	1.2537	825	1.3816	639	1.9296	1124	0.8529	1572	1.5963	2161	1.4696	2441	1.4848	5340	1.4254	4465	1.1024	3063
6147	y4	m48	2022-02-09	Scan3	1.0106	127888	1.177	155052	2.2421	1.7802	1.4802	1.6213	1.5328	1.4235	1.494	1.2693	1	0.8392	1	1.9215	26662	0.8565	1958	1.3606	1491			1.689	975	1.4289	750	1.3036	825	1.3364	639	1.9961	1124	0.8225	1572	1.7772	2161	1.6235	2441	1.6138	5340	1.4801	4465	1.1293	3063
6148	bl	bl	2018-02-22	BL	1.0369	107214	1.196	134558	2.4533	1.8681	1.3024	1.3762	1.2558	1.2768	1.2874	1.0764	0	0.6891	0	1.955	19291	0.9308	1606	1.1492	2477			1.6599	993	1.7496	439	1.6283	447	1.3965	532	2.0393	1170	0.7971	1112	1.5259	1826	1.3915	1127	1.2996	4658	1.1627	3501	1.2806	1116
6159	bl	bl	2018-01-09	BL	0.9801	114838	1.1625	140382	2.3522	1.8448	1.2967	1.3905	1.2553	1.1907	1.2659	1.0889	1	0.6862	0	2.0197	22401	1.005	1950	1.3486	1800			1.8239	1262	1.571	591	1.6469	661	1.5333	620	1.7879	1595	0.8246	1634	1.3391	2442	1.3583	2097	1.303	5819	1.2531	3244	1.2917	2027
6159	y2	m24	2020-02-12	Scan2	1.0393	114538	1.2195	139977	2.3561	1.8976	1.3096	1.5871	1.2463	1.1678	1.275	1.0455	0	0.6719	0	2.1173	21975	1.1256	2104	1.4182	1828	1.6115	2	2.0191	1263	1.78	575	1.8025	641	1.6092	617	1.8373	1581	0.9063	1677	1.2794	2562	1.5202	1945	1.2154	5266	1.2307	3296	1.3231	1841
6161	bl	bl	2018-05-24	BL	1.0451	100659	1.2035	126855	2.2366	1.7469	1.4134	1.6284	1.5035	1.3482	1.4396	1.1962	1	0.8241	1	1.8006	19223	0.9815	1234	1.2864	1936			1.7607	1051	1.6804	545	1.4107	667	1.6134	497	1.9044	1262	0.9998	1162	1.5704	2425	1.5378	1701	1.5234	4991	1.4451	3406	1.2254	2372
6164	bl	bl	2018-02-08	BL	1.0427	100632	1.1994	128437	1.9686	1.6529	1.1466	1.2119	1.1961	1.1677	1.1702	0.9756	0	0.7079	0	1.7908	22052	0.9957	1212	1.2804	1336			1.6509	694	1.3979	673	1.2925	582	1.5068	565	1.831	951	1.0974	1044	1.2982	2561	1.2028	1678	1.2258	6134	1.2568	2517	1.0283	1660
6164	y2	m24	2020-02-06	Scan2	1.022	100834	1.1814	129520	1.9985	1.6661	1.1565	1.2082	1.2094	1.1731	1.1793	0.9982	0	0.7078	0	1.8185	22109	0.9483	1370	1.2657	1284			1.6219	757	1.3396	687	1.2656	542	1.4759	609	1.9261	944	1.0553	1041	1.3154	2366	1.2031	1652	1.2339	6074	1.2742	2614	1.0242	1186
6164	y4	m48	2022-02-02	Scan3	1.0305	100834	1.1891	129520	1.9442	1.6452	1.1494	1.2169	1.2001	1.1521	1.1696	0.9836	0	0.7109	0	1.8022	22109	0.943	1370	1.2289	1284			1.598	757	1.2857	687	1.2485	542	1.4653	609	1.8074	944	1.0372	1041	1.3101	2366	1.2168	1652	1.2263	6074	1.255	2614	1.0244	1186
6168	bl	bl	2018-02-13	BL	1.0301	104139	1.1603	123251	2.109	1.6634	1.1576	1.2078	1.1989	1.1395	1.1689	1.0073	0	0.7027	0	1.7208	19163	0.8273	2810	1.1305	3151			1.3029	850	1.27	354	1.0148	348	1.1007	322	1.6331	945	0.7989	1382	1.4453	1928	1.2358	1222	1.2202	5673	1.2837	2639	1.025	2182
6168	y2	m24	2020-02-27	Scan2	0.9755	101946	1.0822	120750	1.8475	1.4949	1.0398	1.0922	1.0866	1.0465	1.0586	0.9782	0	0.7081	0	1.5551	18624	0.6405	3034	0.9745	3043			1.0269	726	1.1227	312	0.9332	307	1.0307	299	1.4326	917	0.6409	1258	1.2623	1856	1.1288	1121	1.1083	5474	1.2143	2752	0.9163	1774
6170	bl	bl	2018-07-18	BL	0.9657	101065	1.0956	129857	1.9687	1.5254	1.2805	1.397	1.3089	1.1994	1.2799	1.1682	1	0.8391	1	1.5119	20866	0.9294	839	1.1352	1104			1.5041	801	1.4836	798	1.3686	661	1.4727	628	1.6079	867	0.9244	1035	1.5936	2489	1.4159	888	1.3295	6874	1.2689	2729	1.0111	2329
6170	y2	m42	2022-01-05	Scan2	1.003	100206	1.1407	129352	2.0708	1.6146	1.4284	1.5688	1.4258	1.3313	1.4168	1.242	1	0.8775	1	1.6322	21145	1.0378	905	1.1691	1132			1.6783	811	1.5947	725	1.4401	606	1.5892	638	1.8664	851	1.0833	1074	1.7469	2422	1.5807	1004	1.4721	6230	1.3916	2605	1.0734	2447
6173	bl	bl	2018-03-08	BL	1.037	115640	1.1813	143547	2.0976	1.6684	1.4286	1.6047	1.4111	1.3519	1.4166	1.1992	1	0.8491	1	1.7261	23782	1.2605	1050	1.0963	2476			1.8823	1160	1.6473	747	1.6324	769	1.6276	787	2.0575	1309	1.2078	1591	1.6778	2091	1.5099	2036	1.3961	6544	1.3053	3070	0.9833	2094
6173	y2	m24	2020-03-03	Scan2	0.9936	114574	1.1494	140158	2.1281	1.6712	1.438	1.6164	1.4337	1.3763	1.4336	1.2473	1	0.8578	1	1.7361	24513	1.0718	1126	1.0206	2553			1.7564	1165	1.7745	732	1.6518	712	1.6207	778	2.027	1333	1.0271	1475	1.6784	2117	1.5583	1986	1.4486	6522	1.282	3093	0.9719	1788
6178	bl	bl	2018-03-21	BL	1.0684	92881	1.2033	116456	2.182	1.6921	1.7302	1.8005	1.6002	1.527	1.6491	1.3705	1	0.9746	1	1.6912	17095	1.0698	1471	1.1898	1511			1.6099	969	1.6858	393	1.521	334	1.7181	458	2.0648	981	1.1357	977	1.6978	2643	1.6884	1846	1.5293	5429	1.2969	3596	1.1663	1920
6178	y2	m24	2020-09-01	Scan2	1.0908	91344	1.2452	113760	2.4633	1.852	2.0649	2.123	1.8948	1.8267	1.9637	1.577	1	1.0603	1	1.8476	18391	1.1287	1605	1.3689	1544			1.7319	914	1.977	385	1.7114	361	1.9932	437	2.3381	981	1.1581	1018	2.0511	2634	2.021	1864	1.8006	5580	1.445	3341	1.3762	1909
6183	bl	bl	2018-02-15	BL	1.0368	117422	1.1982	141636	2.2102	1.783	1.2399	1.3418	1.3654	1.267	1.2886	1.0754	0	0.7227	0	1.9405	22242	0.885	2042	1.2419	2549			1.5386	907	1.6379	476	1.513	403	1.4334	565	2.0216	1127	0.9073	1395	1.4705	2165	1.2814	1869	1.3034	6473	1.3445	4268	1.1276	2020
6183	y2	m24	2020-07-01	Scan2	1.0738	115654	1.2118	139502	2.0203	1.6941	1.1944	1.2891	1.3242	1.2955	1.2596	1.0395	0	0.7435	1	1.8503	21970	0.8505	2219	1.2216	2514			1.4225	863	1.4356	461	1.3355	392	1.3343	484	1.8886	1143	0.9024	1508	1.4185	1829	1.1643	1802	1.2357	6542	1.2943	4340	1.1261	2076
6184	bl	bl	2018-02-13	BL	1.013	85220	1.21	110113	2.1046	1.6923	1.1696	1.2423	1.2267	1.1327	1.1843	0.9787	0	0.6998	0	1.7623	19547	0.9433	1084	1.3963	1156			1.7417	1118	1.5249	524	1.4372	419	1.3301	523	1.7872	981	0.8683	1177	1.4138	1965	1.2499	2319	1.2215	6127	1.2826	3053	1.0247	2351
6184	y2	m24	2020-02-04	Scan2	1.0271	86171	1.2297	112017	2.1234	1.7314	1.1728	1.2404	1.2411	1.1429	1.1922	0.9695	0	0.6886	0	1.841	19467	0.958	1149	1.382	1147			1.6528	1141	1.4802	653	1.382	745	1.3064	670	1.6689	1106	0.858	1264	1.399	2031	1.201	2505	1.2513	6367	1.3281	3094	1.0411	2070
6186	bl	bl	2018-02-28	BL	1.0536	89527	1.2448	124968	2.3974	1.8458	1.8948	1.9936	1.8248	1.8606	1.8744	1.5058	1	1.0155	1	1.8952	20391	0.9404	1603	1.3274	1093			1.6852	1030	1.6504	580	1.5454	544	1.7229	643	2.2733	1152	0.9284	1417	2.0367	2668	1.8848	1388	1.7913	6794	1.3217	3383	1.2536	2109
6186	y2	m24	2020-02-25	Scan2	1.0706	89527	1.2809	124968	2.5116	1.922	2.0162	2.1274	1.9741	1.9863	2.0052	1.5655	1	1.0433	1	1.9734	20391	0.9762	1603	1.3887	1093			1.7481	1030	1.7423	580	1.6691	544	1.7083	643	2.3434	1152	0.9746	1417	2.2347	2668	2.0628	1388	1.8996	6794	1.466	3383	1.3832	2109
6187	bl	bl	2018-06-27	BL	1.0858	107793	1.2503	135095	2.3218	1.8183	1.8609	1.9804	1.9634	1.8515	1.897	1.5173	1	1.0433	1	1.8829	21455	0.9376	2854	1.2706	2288			1.5994	864	1.6825	430	1.6614	537	1.6295	498	1.8786	976	0.9159	1260	2.1146	1910	2.0513	2094	1.8861	5789	1.8473	3819	1.5092	1804
6192	bl	bl	2018-02-14	BL	0.9358	90640	1.0915	108188	2.3252	1.7583	1.2136	1.2594	1.1695	1.124	1.1842	1.0849	1	0.6735	0	1.8583	17603	0.7336	2911	1.0773	2947			1.5689	784	1.4341	375	1.3375	386	1.3208	415	1.9216	1022	0.683	1575	1.4069	1804	1.2121	1169	1.2499	5216	1.1495	2617	0.9754	1494
6192	y2	m24	2020-02-13	Scan2	0.9381	90573	1.0908	108455	2.3455	1.7529	1.2329	1.2995	1.1723	1.1203	1.1957	1.0962	1	0.6821	0	1.8225	17837	0.6885	3081	1.0173	3013			1.538	772	1.4462	395	1.3804	370	1.206	420	1.8417	1066	0.6548	1547	1.4135	1733	1.3809	1112	1.3236	5077	1.1573	2670	1.0127	1296
6199	bl	bl	2018-03-21	BL	1.0137	108607	1.0936	136156	1.6368	1.3491	1.5867	1.4469	1.4748	1.5169	1.5299	1.399	1	1.134	1	1.3169	20783	0.7314	1755	1.0942	1157			1.0333	856	1.0249	428	0.9992	418	1.1927	337	1.1505	1082	0.5126	2334	1.6712	2192	1.3757	1669	1.6603	5620	1.2166	3419	0.9713	1617
6202	bl	bl	2018-03-06	BL	1.1381	92220	1.3502	115603	2.5233	1.9775	1.3357	1.4151	1.333	1.3108	1.3352	0.9889	0	0.6752	0	2.0589	19216	1.111	903	1.5185	1495			2.0581	847	1.8447	432	1.7769	430	1.6437	490	2.4416	930	0.9851	1079	1.6498	1308	1.5441	1296	1.3438	6091	1.3989	3203	1.2656	1800
6202	y2	m24	2020-10-22	Scan2	1.1351	91022	1.3588	116906	2.6724	2.0407	1.3856	1.4705	1.415	1.3864	1.4001	1.0304	0	0.6861	0	2.0911	18642	1.1732	931	1.5608	1417			2.0975	910	1.9241	436	1.9308	417	1.8638	509	2.5555	921	1.0519	1082	1.6487	1349	1.4751	1696	1.4319	6469	1.4664	3222	1.4083	1576
6203	bl	bl	2018-04-10	BL	1.0485	102380	1.1806	122978	2.2969	1.7378	1.2486	1.3743	1.2686	1.191	1.2503	1.059	0	0.7195	0	1.7358	19462	1.1342	1015	1.1981	1516			2.1259	759	1.6328	382	1.6607	507	1.6208	518	1.9993	921	1.1622	930	1.5131	2135	1.463	1162	1.2827	5706	1.3167	2090	1.1552	1417
6203	y2	m30	2020-09-02	Scan2	1.0447	100516	1.1895	119620	2.4585	1.8117	1.2648	1.3795	1.3448	1.269	1.2967	1.0902	1	0.7158	0	1.787	18950	1.0125	1041	1.2611	1357			2.1287	744	1.7306	431	1.7836	454	1.7086	492	2.1046	903	1.0798	945	1.5871	2361	1.4937	1257	1.3687	5917	1.4159	2378	1.043	1590
6204	bl	bl	2018-05-01	BL	1.0909	94692	1.3441	123860	2.5484	2.0126	1.3165	1.4485	1.2937	1.3136	1.3164	0.9794	0	0.6541	0	2.1454	22487	1.2871	836	1.6484	1049			2.0122	1084	1.8262	590	1.9166	515	1.565	612	2.2445	1121	1.0749	846	1.6152	2474	1.4803	1389	1.2854	5873	1.3957	3083	1.4032	2299
6206	bl	bl	2018-08-21	BL	1.0433	95873	1.2283	122843	2.3569	1.8114	1.9332	1.9186	1.8826	1.8396	1.8976	1.5449	1	1.0476	1	1.8491	19761	0.9016	2539	1.2565	1415			1.4843	767	1.544	415	1.3301	391	1.5674	365	2.044	971	0.9026	1620	2.06	2252	1.6987	1457	1.7554	5350	1.5153	3182	1.3032	1690
6209	bl	bl	2018-02-27	BL	0.9946	119576	1.1707	146762	2.4176	1.7866	1.3067	1.4166	1.2216	1.2164	1.2686	1.0837	1	0.71	0	1.7716	21640	0.8448	2491	1.0521	3704			1.8173	991	1.7544	539	1.7549	476	1.7432	542	2.158	896	0.9771	1256	1.4223	2266	1.4796	1520	1.32	5117	1.2994	3354	1.0813	1757
6209	y4	m48	2022-02-09	Scan2	1.0186	117077	1.1802	140748	2.3312	1.7462	1.2291	1.3652	1.2157	1.1747	1.2215	1.035	0	0.6995	0	1.7272	21381	0.7645	2529	1.0154	3861			1.662	969	1.6957	474	1.6217	470	1.6931	508	2.1413	839	0.8781	1336	1.4509	1892	1.4681	1571	1.2727	5190	1.3151	3409	1.0508	2479
6213	bl	bl	2019-02-28	BL	1.0634	113669	1.2252	139243	2.5534	1.9289	1.4392	1.6523	1.4784	1.3761	1.4495	1.1831	1	0.7514	1	2.0082	20804	1.0519	1762	1.3513	1485			1.9914	1252	1.6348	558	1.5553	526	1.3049	707	2.3102	1484	0.8478	2055	1.533	2248	1.6537	1425	1.436	6109	1.4043	3430	1.2553	1971
6216	bl	bl	2018-07-10	BL	1.0944	90884	1.2595	110796	2.7545	2.0087	2.0516	2.1735	2.2076	2.1924	2.1306	1.6916	1	1.0607	1	2.0122	19441	0.8745	2833	1.2991	2068			1.6404	722	1.6954	414	1.3131	346	1.7295	482	1.831	1042	0.8594	1430	2.5944	1923	2.0619	1955	2.0751	5488	1.8553	3598	1.5162	924
6216	y2	m30	2020-11-11	Scan2	1.0916	86841	1.2834	105551	3.1304	2.1816	2.4894	2.4279	2.5595	2.5096	2.5079	1.9541	1	1.1496	1	2.1309	18153	0.7804	2773	1.382	2166			1.7488	700	1.7189	474	1.4693	376	1.8099	502	1.869	1048	0.7837	1901	2.9371	1747	2.4182	1857	2.5331	5457	2.0972	3271	1.8025	1183
6218	bl	bl	2019-03-13	BL	1.1365	104944	1.3092	130179	2.5873	2.1027	1.3272	1.6085	1.2068	1.1009	1.2562	0.9595	0	0.5974	0	2.4116	21852	1.601	888	1.6526	1596			2.2563	930	2.214	456	2.1959	478	2.1718	593	2.7347	938	1.501	861	1.186	2510	1.6651	1235	1.3777	4850	1.3875	3127	1.1475	1705
6220	bl	bl	2019-02-26	BL	1.0349	128474	1.1604	157156	2.0799	1.657	1.1883	1.2065	1.2291	1.1727	1.199	1.0332	0	0.7236	0	1.7306	20468	0.8034	1817	1.0837	1732			1.6062	853	1.2061	434	1.3271	428	1.1605	603	1.7114	989	0.845	1524	1.3629	2385	1.1823	1828	1.2416	4705	1.2847	2127	1.1226	1587
6221	bl	bl	2019-03-06	BL	1.0082	105592	1.1614	127957	2.3639	1.8476	1.2346	1.507	1.2186	1.1279	1.2241	1.054	0	0.6625	0	2.0176	19968	1.1723	1907	1.2404	2519			1.8843	809	1.5402	531	1.6012	520	1.2419	421	1.7761	843	1.0492	1489	1.5878	2202	1.4906	2194	1.2539	5761	1.094	4106	1.3737	1863
6222	bl	bl	2018-07-25	BL	0.9548	112946	1.115	138920	2.1302	1.6492	1.6498	1.7965	1.5245	1.3903	1.5566	1.396	1	0.9439	1	1.7025	22363	0.9527	1589	1.1586	1612			1.4433	1153	1.5856	581	1.5718	741	1.1938	581	1.7298	959	0.8663	1253	1.7255	2567	1.9808	547	1.5667	5374	1.2664	2443	1.0622	1692
6222	y2	m30	2020-11-24	Scan2	0.9284	113170	1.0962	139261	2.1699	1.6651	1.7516	1.8471	1.633	1.4825	1.6564	1.5111	1	0.9948	1	1.7294	22204	0.865	1723	1.1287	1579			1.3926	1120	1.5629	633	1.484	652	1.5291	836	1.7286	1372	0.761	1588	1.8319	2507	1.9328	547	1.6928	5338	1.2933	2436	1.0734	1455
6227	bl	bl	2018-06-07	BL	1.0171	109536	1.2084	138789	2.2261	1.7728	1.2745	1.4444	1.2612	1.1401	1.2512	1.0354	0	0.7058	0	1.8838	23860	1.2219	694	1.1907	2259			1.7554	854	1.7148	646	1.5816	474	1.8906	580	2.1435	998	1.1907	786	1.4464	2451	1.4938	1939	1.2841	6191	1.2336	3275	1.0801	1703
6227	y2	m30	2020-09-01	Scan2	1.1001	109399	1.2803	136357	2.2912	1.8255	1.4489	1.6051	1.3658	1.2547	1.3896	1.0853	1	0.7612	1	1.905	23612	1.3124	695	1.202	2278			1.9489	814	1.7348	681	1.6064	492	1.8596	591	2.2188	1010	1.2675	805	1.5154	2222	1.6419	1750	1.4084	5819	1.2626	3358	1.1606	1624
6229	bl	bl	2018-03-22	BL	0.9814	104950	1.1322	128629	2.1047	1.6451	1.1457	1.2177	1.1618	1.1233	1.1515	1.017	0	0.6999	0	1.6985	18636	0.6698	2690	1.2094	1645			1.4451	882	1.4526	483	1.3332	489	1.2609	639	1.8728	1069	0.6188	1476	1.4834	1608	1.2147	1769	1.1654	5163	1.1891	2875	0.7742	690
6232	bl	bl	2018-04-11	BL	1.0281	105456	1.1901	127980	2.2967	1.7517	1.2374	1.334	1.1947	1.1674	1.2176	1.0231	0	0.6951	0	1.7682	17720	1.0892	1076	1.2834	1433			1.7645	932	1.6585	446	1.5231	386	1.3958	463	2.0682	903	0.98	1324	1.4201	1546	1.3642	1241	1.2578	5106	1.2419	2487	1.0368	1592
6234	bl	bl	2018-03-06	BL	1.1103	92208	1.293	120545	2.7449	1.9922	1.428	1.5948	1.4407	1.391	1.4338	1.1088	1	0.7197	0	1.9388	17322	1.1236	1054	1.5126	853			2.4403	897	2.1809	542	1.9573	633	2.1273	689	2.6435	1288	1.1668	1173	1.6985	2128	1.5859	1440	1.447	5581	1.4438	2777	1.3678	1747
6234	y2	m42	2021-07-29	Scan2	1.1053	91380	1.2723	118209	2.5854	1.8967	1.3882	1.5434	1.4104	1.3644	1.3988	1.0994	1	0.7375	0	1.8324	17385	1.0984	1096	1.4633	833			2.1886	949	2.04	482	1.671	658	1.9778	638	2.5757	1341	1.0737	1183	1.6375	2107	1.5025	1400	1.4488	5721	1.4799	2989	1.3277	1487
6236	bl	bl	2018-03-14	BL	1.0642	118214	1.2993	151463	2.6067	2.0191	1.2878	1.3373	1.2656	1.268	1.2798	0.985	0	0.6339	0	2.1513	20797	0.7732	2657	1.5687	974			1.715	937	1.6778	540	1.6184	475	1.3497	552	2.1852	1078	0.6712	1739	1.6266	2425	1.3212	1790	1.3315	4760	1.4245	2520	1.0912	1263
6240	bl	bl	2018-03-22	BL	1.0372	102266	1.2079	130852	1.9907	1.6683	1.1566	1.2423	1.1203	1.1279	1.1447	0.9477	0	0.6862	0	1.8064	21582	1.0646	1066	1.2481	1308			1.67	824	1.5188	643	1.4345	609	1.599	723	1.9311	1110	1.0584	872	1.2319	2148	1.2109	1837	1.1131	5421	1.2057	4089	1.0083	1511
6240	y2	m30	2020-07-29	Scan2	1.0136	102266	1.1642	130852	1.8684	1.5575	1.1554	1.2225	1.0964	1.0814	1.1257	0.9669	0	0.7228	0	1.6398	21582	0.9476	1066	1.1681	1308			1.5107	824	1.3357	643	1.2976	609	1.4317	723	1.7019	1110	0.9914	872	1.1635	2148	1.1912	1837	1.0952	5421	1.1776	4089	0.9167	1511
6241	bl	bl	2018-06-07	BL	0.9535	100943	1.0314	121722	1.7477	1.3638	1.5032	1.5931	1.4616	1.2546	1.4389	1.395	1	1.055	1	1.3124	17058	0.8402	2070	0.9679	1432			1.2388	926	1.3551	519	1.2286	505	1.0482	584	1.3676	1040	0.7496	1366	1.7066	1713	1.5096	1219	1.533	5251	1.3454	2065	0.9623	2398
6241	y2	m24	2020-08-26	Scan2	0.9362	98824	1.0121	118405	1.7756	1.3522	1.5558	1.6322	1.5869	1.3336	1.5204	1.5023	1	1.1244	1	1.2688	17788	0.6805	2373	0.9065	1710			1.1433	738	1.2452	404	1.1132	371	1.2646	456	1.3136	729	0.6324	1156	1.7231	1787	1.5861	1276	1.6438	5109	1.2766	2482	0.9453	1411
6243	bl	bl	2018-03-14	BL	0.9592	124696	1.1591	161338	2.0554	1.6755	1.0912	1.2435	1.0751	1.0516	1.0873	0.9381	0	0.6489	0	1.8122	26733	0.9626	1160	1.209	1797			1.6621	1412	1.5838	589	1.6876	638	1.3318	725	1.9145	1344	0.8529	1390	1.2861	2278	1.235	1695	1.1466	6245	1.1059	4206	0.9023	2098
6243	y2	m42	2021-07-29	Scan2	0.953	126566	1.1398	161936	2.0504	1.6528	1.0749	1.2169	1.0831	1.045	1.0796	0.9472	0	0.6532	0	1.7681	27322	0.9331	1144	1.1511	1844			1.5623	1473	1.5556	601	1.5544	668	1.2679	744	1.8185	1331	0.8228	1402	1.2355	2443	1.2246	1673	1.1127	6344	1.0946	4473	0.9678	2061
6250	bl	bl	2018-04-24	BL	1.027	108022	1.1837	131158	2.4644	1.8389	1.8341	1.9792	1.7184	1.7066	1.7797	1.5036	1	0.9678	1	1.8688	19341	1.2954	1105	1.1901	2069			2.0069	899	1.864	427	1.7787	398	1.7631	512	2.144	920	1.169	1103	2.1408	2012	1.9972	1301	1.7913	4356	1.4596	3127	1.1335	1503
6252	bl	bl	2018-04-10	BL	0.9341	109917	1.0644	138500	2.1131	1.5488	1.9318	2.0678	1.9076	1.8469	1.9153	1.7994	1	1.2366	1	1.4689	23431	0.9846	1832	0.9315	2758			1.4846	952	1.6111	474	1.5633	534	1.4724	664	1.8821	1345	0.794	2079	2.2386	2121	2.0641	2187	1.8555	4866	1.8778	2051	1.2996	1809
6253	bl	bl	2018-04-10	BL	0.9955	126829	1.1581	161142	2.0477	1.6635	1.1597	1.2138	1.1866	1.139	1.1661	1.0069	0	0.701	0	1.7846	23168	0.8454	1782	1.0779	2329			1.4214	1167	1.401	516	1.3802	583	1.2609	502	1.7066	1388	0.6943	1328	1.3716	1708	1.3993	703	1.1225	7992	1.1163	3160	1.1587	1810
6253	y2	m30	2020-09-02	Scan2	1.0116	127285	1.1745	163585	2.1134	1.6919	1.1711	1.2335	1.1977	1.1721	1.1827	1.0069	0	0.699	0	1.7877	23111	0.8284	1903	1.1522	2261			1.5367	1160	1.4146	520	1.4078	572	1.2069	461	1.7791	1428	0.6948	1514	1.431	1813	1.3896	880	1.1474	8159	1.1264	2801	1.1827	1821
6254	bl	bl	2019-07-09	BL	0.9968	112122	1.1338	136732	2.1248	1.6462	1.4853	1.5773	1.3927	1.2573	1.4173	1.2501	1	0.861	1	1.6801	21394	1.0983	894	1.2466	1678			1.7678	1042	1.4362	379	1.5562	488	1.2701	462	1.8345	1288	1.0494	860	1.7743	1664	1.6322	1681	1.412	4927	1.2842	2931	1.2668	1846
6255	bl	bl	2018-04-03	BL	1.0828	100411	1.2279	120595	2.3917	1.8058	1.7732	1.9404	1.7461	1.6329	1.7477	1.4234	1	0.9679	1	1.7977	20062	1.1003	1050	1.219	1450			1.6424	1098	1.6376	440	1.548	385	1.3793	382	1.9312	1095	0.8927	1210	1.8959	2305	1.8149	2049	1.6993	5307	1.4274	3284	1.1651	1461
6266	bl	bl	2018-04-18	BL	1.097	101602	1.2803	129713	2.2241	1.8001	1.1614	1.2946	1.2059	1.1377	1.177	0.9194	0	0.6539	0	1.8959	20938	1.0719	1114	1.2559	1550			1.9466	947	1.676	534	1.6058	677	1.6251	605	2.0231	1218	1.1229	719	1.3532	1944	1.3376	1665	1.2207	6983	1.2766	3520	1.0623	1917
6266	y2	m24	2020-06-17	Scan2	1.0525	98928	1.221	126640	2.1032	1.6886	1.1912	1.2885	1.2228	1.1213	1.1925	0.9766	0	0.7062	0	1.7415	20525	1.0432	1142	1.2606	1651			1.7864	859	1.5449	503	1.3964	698	1.4908	556	1.8736	1212	1.0767	681	1.3291	1959	1.3407	1625	1.2613	6727	1.3143	3304	1.0308	1842
6269	bl	bl	2018-04-11	BL	0.9921	104710	1.1481	129982	2.1361	1.6984	1.2167	1.2732	1.3325	1.1765	1.246	1.0853	1	0.7337	0	1.8108	20515	1.1688	761	1.2256	1404			1.6595	990	1.4629	444	1.569	428	1.3763	379	1.8679	1187	1.0195	816	1.6809	1784	1.326	1341	1.3141	4632	1.558	3113	1.0696	1709
6271	bl	bl	2018-07-31	BL	1.0577	115258	1.2296	144042	2.2776	1.7769	1.1918	1.3365	1.1835	1.1372	1.1865	0.9649	0	0.6677	0	1.8234	23374	1.0177	1547	1.3216	1425			2.0288	1220	1.7388	578	1.6186	760	1.6302	634	2.2112	1214	0.9991	1348	1.4817	1900	1.4445	1521	1.2755	6422	1.2051	3257	1.1335	2050
6273	bl	bl	2018-04-17	BL	0.9984	97282	1.1407	130888	1.9068	1.5468	1.1167	1.2149	1.1533	1.0951	1.1289	0.9897	0	0.7298	0	1.5931	19124	1.0372	910	1.0776	1324			1.5318	1006	1.4183	621	1.4399	527	1.387	729	1.7361	1089	0.9669	1044	1.2589	1679	1.2553	1531	1.1373	5602	1.2107	2369	1.0122	1876
6273	y2	m48	2022-03-16	Scan2	0.9979	97916	1.139	132224	1.8863	1.5339	1.0851	1.1768	1.1445	1.0903	1.1093	0.9739	0	0.7232	0	1.5765	18839	1.0341	814	1.1266	1235			1.6315	874	1.4601	640	1.399	620	1.3594	718	1.738	1123	0.9269	1008	1.2938	1678	1.2171	1693	1.0956	5996	1.1818	2251	0.9976	1919
6275	bl	bl	2018-05-08	BL	0.9812	116455	1.1556	146159	2.0875	1.6571	1.1613	1.2345	1.1888	1.0319	1.1456	0.9913	0	0.6913	0	1.7284	22658	0.8968	2106	1.1157	2294			1.486	1004	1.3138	678	1.4247	491	1.267	490	1.7204	1250	0.8384	1314	1.2948	2368	1.2862	2288	1.2249	6419	1.1659	3786	0.9516	2501
6277	bl	bl	2018-04-17	BL	0.9379	120218	1.0914	145274	1.9887	1.5753	1.1038	1.2328	1.1089	1.0418	1.0988	1.0067	0	0.6975	0	1.6458	21824	0.9206	1291	1.1215	2113			1.5274	934	1.4285	556	1.3425	463	1.1969	572	1.776	1202	0.8094	1314	1.2266	3262	1.3391	1161	1.1256	6206	1.1379	2348	0.9974	1711
6277	y2	m42	2021-11-04	Scan2	0.9539	116456	1.1007	142315	1.9016	1.529	1.0863	1.2209	1.0983	1.0391	1.0869	0.9875	0	0.7109	0	1.5848	21444	0.9049	1334	1.0511	2075			1.2866	933	1.2956	475	1.2085	478	1.1009	560	1.6862	1157	0.8032	1207	1.2019	3335	1.3828	1003	1.13	6272	1.1503	2329	1.0459	1813
6278	bl	bl	2018-06-13	BL	1.0157	92854	1.1429	112651	2.1524	1.6771	1.1849	1.3314	1.1531	1.1109	1.1673	1.0214	0	0.696	0	1.736	16509	0.9565	943	1.1072	1911			1.8211	759	1.3903	503	1.452	388	1.4047	500	2.0431	855	0.956	849	1.3668	1710	1.2509	1190	1.2496	3909	1.1872	2115	1.0439	1533
6282	bl	bl	2018-11-15	BL	1.0655	111865	1.2675	137975	2.3909	1.9511	1.2565	1.4576	1.2664	1.2196	1.2649	0.998	0	0.6483	0	2.1948	25104	0.9365	2275	1.3876	2309			1.7747	1109	1.5305	518	1.5316	486	1.4769	625	2.2159	1177	0.9956	1195	1.5058	2210	1.5627	1434	1.282	6538	1.3592	2697	1.2478	2261
6284	bl	bl	2018-05-08	BL	1.0108	111500	1.1457	136082	2.0898	1.6345	1.7309	1.7921	1.698	1.7474	1.7273	1.5077	1	1.0568	1	1.668	21146	0.7136	2932	1.1451	2007	0.8086	1	1.3282	1139	1.3574	568	1.4262	481	1.5542	783	1.5586	972	0.5805	2595	1.9976	1668	1.8073	1800	1.8131	5545	1.329	2858	1.4446	2424
6291	bl	bl	2018-05-10	BL	0.9666	110241	1.1496	136718	2.1751	1.7393	1.1709	1.345	1.2124	1.0845	1.1728	1.0201	0	0.6743	0	1.8931	27183	1.182	987	1.2037	2054			1.8027	965	1.5736	505	1.6474	493	1.3102	549	1.9665	1100	0.9209	1280	1.3314	1980	1.4852	964	1.2702	5093	1.2201	2846	1.0145	1651
6298	bl	bl	2018-05-30	BL	1.0566	99726	1.21	122678	2.1104	1.6938	1.1755	1.2423	1.1917	1.1489	1.1798	0.9751	0	0.6965	0	1.761	18969	1.0073	877	1.2712	1188			1.6604	952	1.5054	513	1.3905	406	1.5348	475	1.9985	916	0.9163	1107	1.3444	1944	1.3708	1449	1.2471	5743	1.2458	2642	1.105	1492
6298	y2	m24	2020-09-17	Scan2	1.0488	96637	1.2142	120017	2.1344	1.6925	1.2274	1.2992	1.2419	1.1858	1.2286	1.0118	0	0.7259	0	1.7288	18919	1.0181	869	1.3348	1177			1.6879	902	1.4997	471	1.3498	391	1.5228	425	2.0097	853	0.999	989	1.4039	1981	1.3956	1383	1.3006	5710	1.3119	2545	1.1526	1400
6308	bl	bl	2018-05-08	BL	1.0341	114547	1.1978	140644	2.1101	1.7311	1.1592	1.2087	1.1772	1.1843	1.1734	0.9797	0	0.6778	0	1.8854	20268	0.8159	2509	1.213	2053			1.4904	736	1.3212	753	1.1741	577	1.2234	691	1.9213	1091	0.8093	1693	1.4252	2435	1.211	2165	1.2899	4533	1.2494	3271	0.9984	1648
6308	y2	m48	2022-03-31	Scan2	1.0256	114547	1.1763	140644	1.9813	1.6533	1.1316	1.1957	1.1775	1.1592	1.155	0.9819	0	0.6986	0	1.8024	20265	0.729	2509	1.1682	2053			1.3969	736	1.2284	753	1.0037	577	1.0466	691	1.7797	1091	0.7295	1693	1.4087	2435	1.2119	2165	1.2834	4533	1.2178	3271	1.0004	1648
6310	bl	bl	2018-05-16	BL	1.0351	126449	1.2315	155836	2.4778	1.9139	1.3201	1.4462	1.3299	1.2234	1.3108	1.0644	0	0.6849	0	2.0324	21588	1.1287	1361	1.5008	1278			2.2333	927	1.7561	707	1.6237	672	1.9061	557	2.1189	962	1.1806	979	1.6281	1879	1.5699	1184	1.3362	5809	1.3485	3226	1.1976	1819
6310	y2	m24	2020-08-05	Scan2	1.0277	123958	1.2032	151501	2.3506	1.8145	1.2701	1.411	1.2784	1.1836	1.2629	1.0496	0	0.696	0	1.8896	22207	1.1378	1432	1.4317	1342			2.114	867	1.6853	665	1.6316	615	1.8412	536	2.0796	938	1.1573	1011	1.6318	1820	1.4822	1202	1.3242	6072	1.3124	3121	1.0934	1880
6315	bl	bl	2018-05-08	BL	1.0119	112279	1.1592	142079	2.0066	1.6064	1.2969	1.2644	1.2458	1.0731	1.2372	1.0672	0	0.7701	1	1.6534	19501	0.7813	2215	1.2491	1481			1.3689	777	1.3478	606	1.2082	445	1.2525	786	1.5346	1143	0.7821	1420	1.3439	1809	1.2559	1069	1.279	5593	1.1432	2843	0.7481	826
6315	y2	m24	2020-05-13	Scan2	1.0296	110496	1.1762	142685	2.0097	1.6283	1.386	1.3214	1.3306	1.1131	1.3136	1.1168	1	0.8067	1	1.6991	18951	0.7768	2383	1.2765	1530			1.3125	801	1.3411	503	1.1635	432	1.3186	675	1.6252	1147	0.7441	1395	1.3472	1789	1.2865	1026	1.3696	5259	1.1219	2682	0.8407	871
6317	bl	bl	2018-08-22	BL	1.1231	93147	1.2865	111533	2.5836	1.9636	1.4369	1.6928	1.6481	1.6135	1.5499	1.2047	1	0.7893	1	2.0207	16724	0.9335	1502	1.3049	1756			1.7278	887	1.9423	401	1.7615	393	1.7359	495	2.337	1068	0.9772	1114	1.9059	1569	1.6228	1134	1.366	5151	1.5147	2852	1.254	1648
6319	bl	bl	2018-05-17	BL	0.928	107911	1.0872	136038	1.8301	1.5018	1.0646	1.1568	1.0642	1.0142	1.0603	0.9752	0	0.706	0	1.588	22866	0.7606	2136	1.0549	1885			1.2929	1162	1.1315	542	1.2218	554	1.0035	564	1.6398	1198	0.8039	1237	1.218	2076	1.226	1659	1.1023	7482	1.1159	2863	0.9916	2488
6323	bl	bl	2018-06-12	BL	0.9589	128798	1.114	160854	1.8781	1.5425	1.0662	1.161	1.1032	1.0163	1.0717	0.9621	0	0.6948	0	1.6355	28829	0.9306	1676	1.0864	2442			1.4937	1084	1.3421	515	1.3084	515	1.2491	640	1.6946	875	0.873	1348	1.1661	3664	1.1541	1775	1.1198	7360	1.2101	3677	0.9719	2318
6323	y2	m30	2020-09-23	Scan2	0.9464	132423	1.0887	163890	1.8117	1.4957	1.0438	1.1514	1.0873	0.9942	1.0519	0.9662	0	0.7033	0	1.5866	28677	0.9004	1694	1.0495	2427			1.458	1081	1.2951	556	1.2314	536	1.2516	577	1.6233	906	0.884	1370	1.118	3736	1.1359	1860	1.0929	7425	1.1861	3678	0.9799	1640
6327	bl	bl	2018-07-05	BL	1.1236	113465	1.3133	138350	2.5838	1.9895	2.1492	2.3294	2.1919	2.2374	2.1901	1.6675	1	1.1008	1	2.0713	22191	1.3827	1012	1.4509	1307			2.2173	941	2.1087	607	2.0134	494	2.0906	752	2.4293	1092	1.4114	842	2.5928	1938	2.243	1809	1.9618	5499	1.6034	2519	1.5166	1439
6330	bl	bl	2018-06-13	BL	0.9945	106574	1.1213	128448	2.0251	1.5728	1.6034	1.747	1.6756	1.6506	1.6378	1.4606	1	1.0413	1	1.5719	21710	1.0425	1391	1.2	1139			1.4249	892	1.2805	469	1.2442	468	1.1802	490	1.6432	1033	0.9097	1272	2.2517	1575	1.6389	1721	1.5622	4283	1.69	3265	1.2173	2648
6330	y2	m30	2020-09-24	Scan2	1.0103	103304	1.1333	124315	2.0633	1.581	1.7344	1.7759	1.8147	1.7607	1.7629	1.5556	1	1.115	1	1.5465	21239	0.8566	1552	1.1856	1226			1.4838	857	1.1878	607	1.3099	487	1.1683	540	1.6948	1013	0.8236	1102	2.2232	1388	1.7209	1648	1.6391	4190	1.8097	3344	1.2189	2641
6333	bl	bl	2018-05-29	BL	1.0021	121266	1.1561	151898	2.1264	1.6998	1.8529	1.8282	1.6957	1.6623	1.764	1.5258	1	1.0377	1	1.817	25599	0.8802	2652	1.1532	2587			1.4952	1157	1.4317	558	1.2361	489	1.5335	548	1.7059	1614	0.7966	1529	1.9955	2365	1.6905	1231	1.9064	6177	1.5465	3229	1.1489	2115
6333	y2	m30	2020-09-02	Scan2	1.0415	120450	1.1914	149170	2.122	1.7295	1.9573	1.8767	1.8014	1.7333	1.8594	1.5607	1	1.0751	1	1.8752	25965	0.9147	2873	1.1975	2689			1.453	1044	1.4003	526	1.2769	448	1.4805	508	1.6299	1620	0.8071	1686	1.9538	2941	1.7609	1281	1.9823	5723	1.584	3264	1.2426	1590
6335	y2	m24	2020-07-22	BL	0.9426	117561	1.1438	147092	2.3071	1.7838	1.2194	1.3458	1.3244	1.1498	1.2426	1.0864	1	0.6966	0	1.9004	22952	1.1096	912	1.1507	2015			1.7332	1227	1.7171	592	1.6637	618	1.6817	712	2.1868	1281	0.9549	967	1.576	2391	1.3903	1602	1.2407	6162	1.3317	3364	1.0302	1867
6341	bl	bl	2018-05-29	BL	1.0403	111393	1.1952	138269	2.176	1.7003	1.9079	2.094	1.9989	1.9597	1.955	1.6357	1	1.1498	1	1.7297	22929	1.1253	1196	1.295	2133			1.6208	971	1.4903	527	1.4382	512	1.4735	630	1.7683	1050	1.0255	1320	2.2356	2866	1.9319	1830	1.7929	5641	1.5807	4152	1.5149	1571
6341	y2	m24	2020-08-19	Scan2	1.0462	110534	1.1858	137139	2.0816	1.6469	1.8434	1.9753	1.9467	1.9322	1.898	1.6006	1	1.1525	1	1.6732	23350	1.0637	1167	1.2331	2076			1.5219	974	1.3242	514	1.3843	516	1.348	627	1.6959	1056	0.9685	1475	2.1189	2869	1.8011	2003	1.7759	5914	1.5931	3835	1.4464	1253
6343	bl	bl	2018-06-13	BL	1.0288	110457	1.1886	135139	2.2101	1.7287	1.214	1.3551	1.2229	1.1723	1.2158	1.0229	0	0.7033	0	1.7874	22634	1.0985	1233	1.2579	1785			1.7964	1091	1.6829	614	1.6976	606	1.6381	706	2.1146	1144	1.0479	1432	1.3977	2194	1.431	1575	1.2217	7762	1.3115	3315	1.2308	2257
6345	bl	bl	2018-06-05	BL	1.0296	111436	1.2156	135351	2.4968	1.9295	1.855	1.9616	1.8711	1.7674	1.8503	1.5221	1	0.9589	1	2.076	23149	0.9421	2291	1.4082	1780			1.7009	910	1.5334	509	1.5633	500	1.2724	550	2.1157	1103	0.8776	1352	2.1989	2368	1.925	1646	1.9104	6112	1.6403	3290	1.3794	1744
6345	y2	m30	2020-09-09	Scan2	1.0596	108055	1.2229	129421	2.3532	1.8647	1.8401	1.8974	1.8016	1.7775	1.8211	1.4891	1	0.9766	1	2.0179	23511	0.9034	2621	1.366	2023			1.5059	876	1.4066	483	1.4048	480	1.1336	503	1.8744	1132	0.7952	1438	2.1425	2056	1.9332	1587	1.8467	5923	1.6061	3304	1.2873	1430
6348	bl	bl	2018-08-07	BL	0.905	111226	1.0545	141212	1.8317	1.4777	0.997	1.1429	1.0338	0.9837	1.0135	0.9611	0	0.6859	0	1.5468	24385	0.9813	1014	1.1434	1093			1.554	775	1.3103	640	1.2952	611	1.3967	488	1.6804	853	0.983	936	1.2678	2139	1.0985	1875	1.0132	4762	1.0722	2756	0.9427	2224
6348	y2	m24	2020-10-07	Scan2	0.8951	108209	1.0519	135779	1.8053	1.4721	0.9873	1.084	1.003	0.9752	0.9949	0.9459	0	0.6758	0	1.5592	24103	0.9318	877	1.0771	1086			1.4631	773	1.2929	648	1.1698	669	1.3694	467	1.598	835	0.9506	899	1.1992	2307	1.0843	1787	1.0331	5131	1.0802	2899	0.8861	1945
6349	bl	bl	2018-05-30	BL	1.0057	117800	1.1803	147929	2.0086	1.6883	1.1132	1.2009	1.1056	1.1195	1.1183	0.9475	0	0.6624	0	1.8761	22553	1.0778	1091	1.1926	1923			1.5519	1066	1.311	466	1.3533	472	1.3893	625	1.6585	1159	1.0297	981	1.3341	1958	1.2539	1700	1.1334	6164	1.1804	4400	1.0204	2301
6349	y2	m36	2021-07-20	Scan2	0.9765	119085	1.1436	149110	1.906	1.6028	1.0868	1.141	1.0661	1.0722	1.0813	0.9455	0	0.6746	0	1.7588	22311	0.9953	988	1.1417	1918			1.4586	1050	1.2318	487	1.3047	462	1.2366	593	1.5939	1153	0.9471	1116	1.2927	1993	1.1627	1653	1.0896	6129	1.16	4172	0.9512	2613
6352	bl	bl	2018-07-12	BL	1.0795	100910	1.288	133494	2.3199	1.8869	1.2561	1.3002	1.308	1.295	1.2817	0.9951	0	0.6793	0	2.0528	21091	0.7481	2610	1.4081	1378			1.6885	768	1.4578	443	1.2701	413	1.3921	485	1.9025	1090	0.8286	1390	1.3658	3022	1.2949	2687	1.2856	7998	1.3686	3833	1.2604	2443
6352	y2	m24	2020-07-22	Scan2	1.0249	100734	1.1922	133308	2.162	1.6844	1.1595	1.2177	1.2888	1.2419	1.2166	1.0205	0	0.7223	0	1.699	21255	0.7576	2718	1.3079	1338			1.5533	648	1.3418	423	1.0879	366	1.3045	542	1.6811	639	0.7823	1288	1.276	3039	1.2126	2768	1.1965	8036	1.3271	3709	1.1151	2295
6357	bl	bl	2018-08-09	BL	1.0791	119877	1.2223	144878	2.2645	1.7718	1.2706	1.4386	1.2742	1.2082	1.2679	1.0372	0	0.7156	0	1.8284	22741	1.2031	1167	1.3177	1353			1.9419	915	1.7085	448	1.6787	523	1.5259	568	2.1264	966	1.2118	925	1.4624	2000	1.4224	1776	1.2338	6415	1.3714	3419	1.1676	2949
6357	y2	m24	2020-09-16	Scan2	1.0012	118373	1.1393	143771	2.0983	1.6549	1.2049	1.2637	1.2444	1.2059	1.2206	1.0714	0	0.7375	0	1.7272	22433	0.9744	1297	1.1962	1408			1.6469	915	1.3591	553	1.3098	728	1.4228	623	1.92	1000	1.0264	972	1.4272	1937	1.3226	1682	1.2368	6167	1.3016	3166	1.1029	2578
6358	bl	bl	2018-08-08	BL	1.0666	123459	1.2728	152949	2.3941	1.9138	1.2495	1.3907	1.2396	1.2064	1.2467	0.9795	0	0.6514	0	2.0747	27927	0.9693	1919	1.381	2123			1.8378	1064	1.6997	505	1.6076	444	1.5611	423	2.1133	1248	0.6504	3442	1.3578	2083	1.3965	2038	1.241	7942	1.2747	5164	1.1974	2091
6359	bl	bl	2018-06-05	BL	1.0276	94319	1.1463	115338	2.152	1.63	1.3616	1.3868	1.3201	1.2543	1.3274	1.1579	1	0.8143	1	1.5917	15976	0.9637	1167	1.3041	880			1.6159	745	1.6294	459	1.463	417	1.4432	495	1.9007	942	0.8826	1165	1.5515	1758	1.398	1384	1.3227	4931	1.2699	3561	1.0788	1856
6360	bl	bl	2018-06-13	BL	1.0505	109787	1.2253	133067	2.4705	1.8758	1.904	2.0985	2.0694	1.8588	1.954	1.5947	1	1.0417	1	1.9316	20942	1.2251	1146	1.395	1428			1.9086	1061	1.9034	486	1.7652	477	1.8477	562	2.2079	1063	1.0915	1194	2.2226	1589	2.0245	1731	1.9174	6549	1.7549	3466	1.3859	1748
6362	bl	bl	2018-08-31	BL	0.992	88893	1.1549	112319	2.0811	1.6487	1.1529	1.2065	1.1135	1.1167	1.1362	0.9838	0	0.6891	0	1.7103	19715	0.8372	1536	1.1419	1859			1.565	1043	1.5272	480	1.47	437	1.433	541	1.6985	1234	0.8628	933	1.3286	1378	1.198	1558	1.194	4177	1.1675	3679	1.0389	1804
6364	bl	bl	2019-03-21	BL	0.9492	108006	1.0466	136035	1.8623	1.4771	1.4479	1.5433	1.2982	1.2357	1.3665	1.3057	1	0.9252	1	1.5224	21146	1.173	885	1.0619	1510			1.6611	1077	1.2558	711	1.4046	874	1.1141	754	1.4984	1249	1.0562	955	1.2488	1960	1.6706	1716	1.4364	6815	1.1121	3889	1.2085	1511
6370	bl	bl	2018-07-24	BL	0.9919	114449	1.1245	138062	1.9538	1.5699	1.2629	1.3087	1.2419	1.2102	1.2488	1.1105	1	0.7955	1	1.6313	18374	0.7285	2148	1.0682	2556			1.5924	1170	1.4737	526	1.4142	554	1.3228	477	1.8122	1253	0.8192	1276	1.512	2815	1.2831	2403	1.349	7722	1.292	3186	1.0474	2936
6372	bl	bl	2018-07-12	BL	1.0311	97339	1.2478	121616	2.3427	1.8935	1.2183	1.3417	1.2004	1.2227	1.2222	0.9795	0	0.6454	0	2.09	21901	0.9241	1335	1.4486	1067			1.7738	1025	1.5414	478	1.695	481	1.4092	446	2.0765	1065	0.8231	1413	1.5784	2386	1.4021	1730	1.2454	7553	1.2234	3362	1.0662	2003
6373	bl	bl	2019-02-27	BL	1.0339	94910	1.1802	118386	2.1612	1.7295	1.1988	1.342	1.2181	1.1883	1.2101	1.0254	0	0.6997	0	1.8471	19715	0.9556	1654	1.1508	1919			1.7037	1200	1.2848	503	1.5199	481	1.374	562	2.0906	1172	0.8557	1041	1.5344	2117	1.3214	1486	1.2089	6239	1.4434	2826	1.1618	1746
6375	bl	bl	2018-06-28	BL	1.0352	115783	1.1899	142867	2.4511	1.8117	1.338	1.432	1.3337	1.3074	1.3355	1.1223	1	0.7372	0	1.7939	18965	1.0162	1363	1.1942	2164			1.8111	1118	1.8661	488	1.7367	463	1.8052	446	2.1321	1329	0.9902	1126	1.4286	2086	1.4354	2144	1.3749	5366	1.4554	2208	1.2652	2108
6375	y2		2020-09-16	Scan2	1.0022	115783	1.1365	142867	2.1656	1.67	1.1997	1.2713	1.2134	1.2277	1.2151	1.0692	0	0.7276	0	1.7079	18965	0.9222	1363	1.1106	2164			1.588	1118	1.5762	488	1.3943	463	1.4844	446	1.8882	1329	0.9164	1126	1.3486	2086	1.2946	2144	1.188	5366	1.2602	2208	1.2093	2108
6376	bl	bl	2019-02-14	BL	0.9172	102558	1.063	127298	1.9351	1.5396	1.0375	1.1035	1.0783	0.9913	1.0435	0.9817	0	0.6778	0	1.6207	21901	0.8913	1209	1.1063	1371			1.4037	1055	1.4893	500	1.4623	522	1.208	538	1.7789	1007	0.8604	964	1.0218	2385	1.1601	1440	1.0494	4636	1.1724	3235	0.8939	2470
6377	bl	bl	2018-08-23	BL	1.0615	94686	1.2211	118354	2.3757	1.8303	1.9348	2.0865	1.7244	1.887	1.8732	1.534	1	1.0234	1	1.894	19662	1.0501	1291	1.3188	1731			1.9024	716	1.5306	626	1.5456	529	1.6587	416	1.6263	889	1.0133	1153	2.154	2027	2.1083	1869	1.7953	4247	1.6347	3262	1.5643	806
6377	y2	m24	2020-09-30	Scan2	1.0508	95490	1.1835	116566	2.1855	1.7217	1.8446	1.938	1.6952	1.7876	1.7948	1.5164	1	1.0424	1	1.7962	19018	0.9233	1390	1.2259	1779			1.6365	732	1.3731	610	1.4043	513	1.5088	430	1.4785	957	0.8664	1190	2.0672	1724	2.0315	1833	1.7292	4153	1.5803	3130	1.8973	1015
6381	bl	bl	2018-06-05	BL	1.0283	115971	1.1926	145600	2.1086	1.6936	1.3511	1.3839	1.1541	1.2144	1.2645	1.0602	0	0.7466	1	1.7795	22058	0.9493	2632	1.2523	2039			1.555	1049	1.3467	701	1.2924	485	1.2566	795	1.5985	1441	0.8514	2052	1.3248	3128	1.3293	2091	1.3229	5931	1.2376	2954	1.202	2627
6381	y2	m30	2020-09-30	Scan2	1.0585	115667	1.2588	143753	2.5051	1.9077	1.5951	1.6159	1.3073	1.368	1.4633	1.1624	1	0.7671	1	1.9591	23018	0.9386	2790	1.3608	2143			1.7802	1124	1.7123	702	1.5116	465	1.5529	714	2.0486	1261	0.8575	2153	1.5354	3071	1.5765	2268	1.5246	6082	1.4573	2906	1.2879	2106
6384	bl	bl	2018-06-20	BL	0.9641	120871	1.1273	153183	1.9648	1.5888	1.1228	1.248	1.1561	1.0868	1.132	1.0042	0	0.7125	0	1.6743	24204	0.9204	1537	1.109	2128			1.5563	1187	1.3278	627	1.4756	649	1.3911	780	1.815	1210	0.926	1188	1.3737	3043	1.2544	1903	1.1893	7252	1.2262	3201	0.9652	2096
6385	bl	bl	2018-06-14	BL	1.038	109615	1.1735	139497	1.8534	1.5697	1.1263	1.2337	1.183	1.1284	1.1502	0.9801	0	0.7327	0	1.6822	24323	0.9956	1372	1.2585	1085			1.6009	1226	1.3558	534	1.4516	583	1.2067	758	1.7731	1298	0.932	1275	1.3606	1935	1.3171	1625	1.1839	6959	1.2472	3251	1.0687	2285
6385	y2	m30	2020-11-12	Scan2	1.01	111062	1.1773	142320	2.0475	1.6779	1.1349	1.2399	1.1965	1.1441	1.1612	0.9863	0	0.6921	0	1.8088	23950	0.9441	1472	1.3184	1105	0.847	1	1.699	1224	1.4508	645	1.534	619	1.2484	714	1.9245	1330	0.887	1385	1.426	1951	1.3486	1460	1.1925	7402	1.2229	3479	1.0577	2610
6386	bl	bl	2018-07-19	BL	0.9467	112256	1.0996	138955	2.0828	1.6288	1.159	1.2565	1.1973	1.0929	1.1612	1.056	0	0.7129	0	1.7041	23737	0.9656	1313	1.1105	1906			1.6564	955	1.574	555	1.5423	529	1.5064	711	1.9515	1127	1.0043	866	1.3999	1868	1.2683	1509	1.2151	5688	1.2659	2666	1.1085	2177
6389	bl	bl	2018-07-17	BL	1.0532	127465	1.2316	157243	2.2701	1.8176	1.5839	1.7265	1.7519	1.523	1.6316	1.3248	1	0.8977	1	1.9511	26181	1.0391	1923	1.2658	1828			1.7003	1358	1.6068	581	1.5282	620	1.3812	723	1.9596	1436	0.9241	1865	1.9145	2258	1.5423	2520	1.5464	8818	1.5492	3713	1.2229	2293
6389	y2	m24	2020-07-29	Scan2	1.0776	129369	1.2546	157619	2.4133	1.8942	1.777	1.9188	1.9779	1.682	1.827	1.4562	1	0.9645	1	2.0146	26209	1.0161	2634	1.304	2220			1.6936	1302	1.8257	548	1.6261	548	1.6688	622	1.999	1465	0.8569	2175	2.0826	2104	1.6929	2389	1.706	7829	1.6582	3513	1.3339	1947
6394	bl	bl	2018-08-15	BL	1.0178	106717	1.1918	133161	2.398	1.8213	1.2391	1.3284	1.2891	1.2129	1.2534	1.0517	0	0.6882	0	1.874	18065	0.9403	1260	1.2699	1680			1.5478	832	1.7156	458	1.5604	417	1.6877	408	2.0197	1137	0.8848	1097	1.4744	1388	1.2878	2067	1.274	5456	1.3729	3540	1.2237	1382
6402	bl	bl	2018-08-21	BL	0.8651	99834	0.9934	121112	1.745	1.4384	0.9444	1.0533	0.9508	0.9311	0.9498	0.9561	0	0.6603	0	1.5769	17898	0.7877	2430	1.0304	2043			1.1554	788	1.0598	485	0.922	411	1.1404	491	1.5341	1126	0.7257	1364	1.2319	2067	0.9755	1588	0.9838	5733	1.0459	2611	0.8295	2152
6405	bl	bl	2019-03-12	BL	1.0829	94735	1.2606	116886	2.6797	1.9908	1.3807	1.4942	1.3089	1.2981	1.3483	1.0695	0	0.6773	0	2.032	18097	1.2638	944	1.3866	1440			2.2449	901	1.9187	507	2.0962	670	1.6031	604	2.3823	1164	1.0529	826	1.5919	1754	1.5784	1287	1.3628	6026	1.36	3564	1.4718	1583
6408	bl	bl	2018-07-10	BL	0.9226	120604	1.058	158120	1.831	1.4821	1.1365	1.1232	1.1733	1.1127	1.1417	1.0792	0	0.7703	1	1.5575	22955	0.8717	1164	0.9939	1767			1.3716	1175	1.3325	579	1.3856	544	1.2064	637	1.5227	1262	0.7763	1000	1.3137	1910	1.0989	1142	1.2367	5138	1.0798	3194	0.9519	2174
6409	bl	bl	2018-07-24	BL	0.94	96859	1.0715	135882	1.8648	1.5276	1.0959	1.1057	1.103	1.07	1.0931	1.0201	0	0.7155	0	1.6466	20217	0.9951	762	1.2237	841			1.6003	790	1.4418	613	1.4075	499	1.4985	480	1.7659	780	1.0436	834	1.0848	2419	1.1134	1127	1.1316	5121	1.0616	2820	0.9701	1626
6409	y2	m24	2020-09-10	Scan2	0.9326	105904	1.0953	135803	2.0238	1.6076	1.0727	1.1715	1.0996	1.0392	1.08	0.986	0	0.6718	0	1.7038	20545	0.9914	833	1.244	1066			1.6199	834	1.3955	663	1.4784	513	1.4638	479	1.8414	819	1.0029	868	1.1503	2434	1.2003	1324	1.1003	5601	1.1355	3239	0.9974	1949
6411	bl	bl	2018-06-27	BL	1.039	122552	1.2011	151664	2.0991	1.7017	1.2252	1.2887	1.2596	1.2212	1.2385	1.0312	0	0.7278	0	1.805	25383	0.7027	3588	1.1477	2358			1.4417	924	1.318	558	1.2535	518	1.1912	581	1.6882	1322	0.7483	1403	1.5394	1806	1.3291	1653	1.2296	7221	1.2855	4097	1.118	2758
6411	y2	m24	2020-08-26	Scan2	1.057	124399	1.2698	151632	2.5779	1.9868	1.3712	1.4472	1.3937	1.3267	1.3749	1.0827	1	0.692	0	2.1126	25017	0.7797	2817	1.2464	2680			1.7126	944	1.6605	523	1.5601	483	1.4243	542	1.9974	1235	0.7668	2650	1.7112	1624	1.5277	1692	1.3699	6490	1.3683	4180	1.1296	2663
6412	bl	bl	2018-11-29	BL	1.0072	123050	1.1646	151254	2.1167	1.6989	1.2334	1.2201	1.1975	1.1583	1.2047	1.0345	0	0.7091	0	1.8153	24970	0.9544	1605	1.1562	2675			1.5922	740	1.479	558	1.2891	689	1.2901	568	1.7739	1038	0.7967	1582	1.363	3624	1.2108	1590	1.2703	5801	1.1548	3724	1.054	2216
6414	bl	bl	2018-08-01	BL	1.0498	102120	1.195	130810	2.0221	1.675	1.2234	1.3398	1.21	1.1876	1.2194	1.0204	0	0.728	0	1.8079	20250	1.0698	1639	1.2167	1810			1.5996	839	1.4636	618	1.4402	451	1.3329	679	1.7642	917	0.9539	1301	1.4872	2543	1.3811	1499	1.2929	5763	1.2757	3021	1.2287	2317
6414	y2	m24	2020-12-10	Scan2	1.0566	104113	1.2265	132258	2.21	1.7815	1.2485	1.3242	1.2331	1.2578	1.2512	1.0201	0	0.7023	0	1.9079	20399	1.0047	1838	1.272	1934			1.6288	845	1.5377	506	1.4473	424	1.3906	633	1.9465	933	0.9627	1363	1.4919	2561	1.401	1544	1.3173	5594	1.2393	2917	1.1714	2612
6416	bl	bl	2018-10-23	BL	0.9522	95996	1.0778	119106	1.8645	1.5124	1.2721	1.3374	1.2465	1.1475	1.2416	1.152	1	0.821	1	1.5948	19968	0.7801	1634	1.0783	1649			1.4261	1053	1.3265	461	1.3718	494	1.348	398	1.6265	1064	0.7688	848	1.3016	2471	1.4768	1367	1.295	4434	1.1902	2715	0.9945	1461
6416	y2	m36	2021-11-23	Scan2	0.9516	94568	1.0833	119907	1.8877	1.5288	1.3939	1.4449	1.3545	1.2442	1.3529	1.2489	1	0.8849	1	1.6156	19869	0.7364	1716	1.1247	1571			1.4779	1077	1.413	433	1.4063	453	1.3707	381	1.5964	1072	0.803	855	1.4068	2485	1.56	1241	1.4011	4209	1.2154	2615	1.0275	1309
6417	bl	bl	2018-07-19	BL	1.0621	96468	1.2385	121023	2.367	1.862	1.5638	1.6625	1.4133	1.1929	1.4501	1.1709	1	0.7788	1	1.9804	18786	1.0511	1654	1.1987	1972			1.6378	958	1.5165	436	1.4117	367	1.4873	431	1.9751	1071	0.9456	1341	1.6539	1679	1.8802	1678	1.6477	5504	1.3864	2647	1.2423	1415
6419	bl	bl	2018-07-11	BL	0.8999	106971	1.0411	129176	2.0543	1.5693	1.2199	1.3246	1.321	1.1495	1.2405	1.1916	1	0.7905	1	1.6124	21332	0.877	1768	1.129	2194			1.5589	815	1.3512	430	1.3288	474	1.1097	508	1.719	1014	0.8439	1187	1.5147	1835	1.3453	1180	1.4178	4003	1.2636	4131	1.0073	1897
6421	bl	bl	2018-06-28	BL	1.0361	99702	1.2133	131207	2.0829	1.6698	1.1742	1.2438	1.264	1.1561	1.2032	0.9916	0	0.7206	0	1.713	21569	0.8512	1798	1.2573	1347			1.327	848	1.2965	488	1.1315	394	1.131	453	1.5803	964	0.775	1357	1.3644	2788	1.2219	2063	1.2402	5735	1.2901	3621	1.0133	1968
6422	bl	bl	2018-07-05	BL	0.9801	102389	1.145	127780	2.2282	1.7193	1.1663	1.2878	1.1843	1.1328	1.1714	1.0231	0	0.6813	0	1.7847	18858	1.0189	956	1.2118	1841			1.6963	842	1.5489	398	1.5067	411	1.3573	532	1.9177	877	0.9658	974	1.4094	1681	1.3131	1421	1.1483	5797	1.2461	2757	1.1176	1476
6422	y2	m30	2020-11-19	Scan2	0.9833	101603	1.1442	126492	2.2399	1.7303	1.1694	1.2814	1.1901	1.1453	1.1766	1.0284	0	0.68	0	1.8069	18323	0.9626	1106	1.1869	1835			1.5505	824	1.4636	561	1.4558	485	1.2763	522	1.8475	883	0.9136	966	1.3914	1786	1.3518	1391	1.1384	6154	1.2276	2817	1.0232	1582
6423	bl	bl	2018-08-14	BL	1.0002	115311	1.2147	148426	2.0757	1.7745	1.1958	1.2866	1.2419	1.1788	1.2121	0.9979	0	0.6831	0	2.0329	30790	0.9252	1844	1.1738	2923			1.9108	1245	1.518	827	1.4215	1069	1.6254	764	2.0434	1350	1.0043	1245	1.4588	1830	1.2893	1753	1.2789	7184	1.2895	2878	1.0996	1932
6424	bl	bl	2018-09-12	BL	0.9692	115578	1.1615	144390	2.2348	1.7587	1.2646	1.2809	1.3192	1.2011	1.269	1.0925	1	0.7215	0	1.8798	23827	0.9235	1389	1.2312	1953			1.8106	712	1.532	477	1.3918	682	1.7257	632	2.082	1123	0.9309	1029	1.3635	3411	1.29	1655	1.3791	6080	1.2001	3322	1.1259	1404
6424	y2	m36	2021-10-28	Scan2	0.9706	116452	1.1445	145230	2.0331	1.6591	1.231	1.2511	1.2846	1.1582	1.2326	1.077	0	0.743	1	1.7997	23984	0.8682	1527	1.1993	2090			1.6609	753	1.4245	486	1.2754	614	1.5268	709	1.94	1117	0.852	1097	1.29	3397	1.2417	1592	1.3458	5884	1.1544	3230	0.9946	1531
6428	bl	bl	2018-07-31	BL	0.9767	106465	1.1839	138248	2.1535	1.7273	1.1556	1.2429	1.1754	1.0959	1.1549	0.9755	0	0.6686	0	1.8444	24861	1.0738	804	1.2247	1613			1.7106	1313	1.5641	790	1.6171	564	1.7862	708	2.063	1053	0.9991	1081	1.3524	2508	1.1898	2346	1.1748	7168	1.1927	3589	1.1136	1742
6433	bl	bl	2018-08-23	BL	1.0655	123149	1.1822	141586	2.6875	1.9259	2.153	2.5364	2.1898	2.073	2.169	1.8348	1	1.1262	1	1.9081	20234	1.2689	2001	1.3185	1887			2.1349	808	2.1477	412	2.0068	416	2.1505	488	2.5213	959	1.2947	1338	2.7511	1605	2.3727	1382	2.0479	5938	2.0482	3495	1.6715	1785
6433	y2	m24	2020-10-22	Scan2	1.0692	118117	1.1967	136269	2.5172	1.9036	2.2954	2.5525	2.3264	2.2412	2.3086	1.9291	1	1.2127	1	1.9969	19989	1.1011	2589	1.3011	1889			1.9037	794	1.8558	426	1.7811	422	1.6177	533	2.2213	941	1.0635	1277	2.7316	1642	2.5187	1439	2.1873	6075	2.144	3542	1.7008	1511
6436	bl	bl	2018-08-23	BL	1.055	92324	1.2472	117184	2.2946	1.7925	1.2236	1.3616	1.226	1.1377	1.2146	0.9739	0	0.6776	0	1.8358	20329	0.9427	2057	1.1652	2487			1.6722	743	1.5082	406	1.4934	436	1.6463	466	2.0631	955	0.9153	1379	1.2539	2254	1.4869	1209	1.2701	5797	1.1818	2384	0.9456	2354
6436	y2	m24	2020-10-08	Scan2	1.0134	97076	1.1518	117214	1.9351	1.5818	1.1114	1.155	1.1684	1.1071	1.13	0.9811	0	0.7144	0	1.6584	20694	0.7635	2210	1.0514	2720			1.3125	775	1.3181	419	1.2255	436	1.2987	523	1.6617	944	0.7903	1363	1.2496	2133	1.1939	1224	1.1675	6021	1.1935	2646	0.8625	2044
6437	bl	bl	2018-09-26	BL	1.0525	92790	1.2288	122734	2.5295	1.8815	1.3702	1.3581	1.3709	1.3817	1.372	1.1166	1	0.7292	0	1.8862	18069	0.8814	1268	1.4012	1509			2.3044	698	1.6705	514	1.713	531	1.7536	581	2.0644	1061	0.9628	1185	1.6414	2072	1.4148	1594	1.58	5699	1.2888	3226	1.147	1461
6437	y2	m24	2020-10-29	Scan2	1.0372	91717	1.2247	119761	2.4106	1.8534	1.3281	1.3351	1.2946	1.3144	1.3159	1.0745	0	0.71	0	1.9248	17940	0.9822	1204	1.3967	1623			2.0904	726	1.7331	423	1.6788	518	1.6162	553	1.9783	1066	1.0096	1127	1.647	1866	1.3714	1460	1.449	5939	1.3385	3017	1.12	1780
6439	bl	bl	2018-07-12	BL	1.0042	95232	1.167	119012	2.3178	1.7674	1.2575	1.3692	1.2319	1.206	1.2458	1.0675	0	0.7049	0	1.8175	18711	0.9545	1455	1.2571	1457			1.6619	753	1.602	457	1.4994	384	1.5611	436	2.0683	823	0.9515	1298	1.4389	2020	1.3419	1852	1.286	5445	1.2703	2833	1.1	1943
6439	y2	m24	2020-07-15	Scan2	0.9965	94939	1.1466	116700	2.2227	1.704	1.2421	1.3385	1.2023	1.1729	1.2213	1.0652	0	0.7167	0	1.7427	18645	0.9021	1350	1.2109	1378			1.6017	783	1.535	456	1.4304	411	1.5051	422	1.9535	841	0.8729	1377	1.4251	1979	1.3326	1805	1.2565	5252	1.2105	2933	1.0527	1970
6441	bl	bl	2018-08-02	BL	0.9772	109143	1.1392	129954	2.187	1.6984	1.1519	1.3019	1.1616	1.123	1.1586	1.017	0	0.6822	0	1.7689	20563	0.7052	3346	1.1411	2640			1.4912	1084	1.4653	330	1.401	352	1.4837	544	1.4558	565	0.7366	1616	1.3575	2698	1.3055	1911	1.2333	5357	1.2827	2395	1.0855	2031
6442	bl	bl	2018-08-21	BL	1.0705	111330	1.29	138479	2.6018	2.0249	1.3137	1.4848	1.36	1.3096	1.3372	1.0366	0	0.6604	0	2.1828	25528	0.8289	2987	1.1765	3111			1.8998	1017	1.605	504	1.4833	528	1.4802	721	2.2048	1431	0.8077	1415	1.708	2161	1.4979	2217	1.2788	6507	1.3655	3386	1.1501	1747
6442	y2	m36	2021-08-26	Scan2	1.0317	112020	1.2492	137603	2.7209	2.0644	1.2908	1.4424	1.3461	1.2573	1.3094	1.0482	0	0.6343	0	2.223	24681	0.7071	3073	1.1712	3173			1.9325	1020	1.6198	501	1.5366	549	1.5928	637	2.292	1487	0.6631	1644	1.7014	2144	1.3963	2071	1.278	6073	1.3539	3316	1.1448	1917
6443	bl	bl	2018-08-29	BL	1.0411	117278	1.2011	142263	2.3086	1.7846	1.1925	1.2909	1.3021	1.2083	1.235	1.0282	0	0.692	0	1.8442	20855	0.7645	2182	1.1494	1875			1.3332	820	1.3755	403	1.2368	362	1.4028	452	1.528	1033	0.7524	1035	1.3566	2016	1.3249	1164	1.2059	6105	1.3579	3212	1.118	1602
6443	y2	m36	2021-08-26	Scan2	1.0561	113559	1.2236	138263	2.348	1.8153	1.2278	1.2867	1.396	1.2808	1.2928	1.0566	0	0.7121	0	1.8744	20215	0.6472	2364	1.16	1746			1.2745	788	1.3919	381	1.2146	351	1.4091	689	1.4853	1126	0.648	1172	1.3476	2141	1.331	1110	1.2306	6036	1.3425	2973	1.1103	1568
6446	bl	bl	2018-07-10	BL	1.0024	108414	1.1196	128616	1.8764	1.5142	1.1139	1.2341	1.1306	1.058	1.1136	0.9946	0	0.7354	0	1.5467	18497	1.0269	926	1.1251	2005			1.5005	971	1.3578	572	1.4064	524	1.3317	594	1.727	1028	0.9724	997	1.3634	2454	1.2418	1416	1.0957	6033	1.1508	3331	1.0125	1422
6446	y2	m24	2020-07-15	Scan2	0.986	108964	1.1058	129303	1.9081	1.5147	1.1094	1.2348	1.1325	1.0589	1.1121	1.0057	0	0.7342	0	1.5302	18981	1.0245	883	1.0664	1915			1.5685	963	1.3676	523	1.462	520	1.3719	576	1.7481	1088	0.9178	1107	1.3334	2371	1.2487	1315	1.1183	5491	1.1249	3695	0.9779	1749
6448	y2	y2	2020-09-16	Scan2	1.0218	106217	1.2181	133610	2.2472	1.8021	1.1291	1.2108	1.1963	1.1226	1.1514	0.9453	0	0.6389	0	1.941	22420	1.0297	1245	1.279	1680			1.8124	983	1.5647	537	1.439	651	1.6307	544	2.0666	983	1.0089	1439	1.5088	2522	1.1036	2752	1.1234	7649	1.2756	2222	1.0414	2376
6449	bl	bl	2018-10-16	BL	1.0242	112829	1.2236	139410	2.3281	1.8534	1.2545	1.3566	1.222	1.1913	1.2394	1.0129	0	0.6687	0	2.0085	19918	1.0948	1070	1.3444	1602			1.8231	983	1.6119	503	1.5907	461	1.3205	527	2.0262	901	0.9746	933	1.5092	2215	1.4186	1316	1.2864	7136	1.2299	2981	1.1117	2060
6449	y2	m24	2020-07-29	Scan2	1.0119	111278	1.1839	137608	2.0649	1.7066	1.2358	1.3526	1.1516	1.1769	1.2078	1.0202	0	0.7077	0	1.871	19754	1.0593	1145	1.2646	1595			1.6908	1005	1.4848	465	1.3984	464	1.1811	507	1.8078	929	0.9344	978	1.4061	2298	1.4681	1334	1.2594	7080	1.1485	2819	1.1568	1769
6454	bl	bl	2018-08-29	BL	1.0373	122384	1.2044	152893	2.2033	1.7943	1.2518	1.3459	1.3233	1.2346	1.2756	1.0592	0	0.7109	0	1.9753	22824	1.0386	1435	1.3613	1456			1.693	950	1.4913	476	1.5091	504	1.3847	582	1.9347	1290	1.0015	967	1.4353	2231	1.4173	1522	1.2715	6300	1.343	3485	1.1228	2214
6454	y2	m24	2020-09-16	Scan2	1.0559	128079	1.1922	155663	2.0152	1.7055	1.2501	1.3088	1.3285	1.2379	1.2751	1.0695	0	0.7476	1	1.9091	23143	0.9808	1628	1.2925	1377			1.5203	899	1.3603	516	1.3398	464	1.1849	580	1.7179	1231	0.9427	919	1.4363	2070	1.3862	1466	1.2549	6072	1.3115	3688	1.1249	1907
6455	bl	bl	2018-07-11	BL	1.0327	109612	1.2322	135863	2.3589	1.8717	1.2254	1.3547	1.25	1.1831	1.2314	0.9994	0	0.6579	0	2.0239	22147	0.9911	1644	1.4285	1635			1.8778	907	1.5219	496	1.459	628	1.3684	569	2.192	1062	0.9068	1622	1.416	3362	1.3866	1592	1.2639	6145	1.2482	3456	1.0588	1618
6455	y2	m24	2020-09-30	Scan2	1.0286	110966	1.1874	136617	2.1327	1.7222	1.1509	1.2562	1.1915	1.129	1.165	0.9811	0	0.6764	0	1.8466	22749	0.9065	1719	1.2612	1635			1.626	906	1.2979	596	1.2238	705	1.2396	529	1.8864	1083	0.8289	1560	1.2937	3422	1.2422	1534	1.1941	5883	1.2242	3233	1.007	1873
6463	bl	bl	2018-09-20	BL	1.0511	99279	1.1891	116835	2.1937	1.7584	1.1267	1.1847	1.1615	1.1175	1.1388	0.9577	0	0.6477	0	1.8923	16614	0.6603	2022	1.2073	2031			1.129	1289	1.2617	352	1.0732	337	1.3825	428	1.817	829	0.6982	1796	1.5267	1478	1.0239	1571	1.2372	4899	1.1901	3063	1.004	1477
6468	bl	bl	2018-08-02	BL	1.0348	122776	1.1748	148563	2.2624	1.7523	1.4691	1.5262	1.5162	1.3674	1.4626	1.2449	1	0.8347	1	1.8198	22021	0.895	1942	1.271	1837			1.4102	1347	1.2633	740	1.3444	505	1.2711	725	1.9648	1165	0.8695	1567	1.9123	2823	1.3433	1713	1.6587	6782	1.4433	3175	1.2665	1435
6470	bl	bl	2018-09-27	BL	1.0717	122485	1.228	146078	2.2967	1.8225	1.3012	1.3374	1.2442	1.2192	1.269	1.0334	0	0.6963	0	1.9426	23100	0.8304	2688	1.23	3013			1.7006	687	1.4551	384	1.4401	374	1.1535	459	1.9701	1056	0.7931	1310	1.4652	2845	1.4381	1257	1.2703	6943	1.2085	3245	1.2588	2525
6470	y2	m24	2020-08-12	Scan2	1.0435	122485	1.2068	146078	2.3901	1.8613	1.3934	1.4213	1.2734	1.2263	1.3238	1.097	1	0.7112	0	1.9869	23100	0.8658	2688	1.2487	3013			1.8261	687	1.5626	384	1.4609	374	1.3093	459	2.1034	1056	0.8287	1310	1.473	2845	1.4797	1257	1.3509	6943	1.1826	3245	1.1804	2525
6471	bl	bl	2018-08-28	BL	0.9772	115251	1.1476	149104	1.8869	1.5817	1.0483	1.1254	1.0714	1.0346	1.0573	0.9212	0	0.6684	0	1.7105	27435	1.0381	1103	1.1608	1670			1.3761	811	1.3184	523	1.3057	460	1.3605	524	1.581	949	1.0133	1139	1.3017	2292	1.1479	2270	1.0957	6785	1.1001	3214	0.9864	2180
6471	y2	m24	2020-10-14	Scan2	1.0021	114190	1.1805	146550	1.9792	1.6535	1.0941	1.1724	1.1229	1.073	1.1029	0.9343	0	0.667	0	1.8009	27781	1.1114	1116	1.2292	1732			1.4326	762	1.379	577	1.2881	443	1.4252	542	1.7204	934	1.0102	1135	1.3703	2293	1.2047	2400	1.1152	6984	1.1556	3147	1.0045	1906
6472	bl	bl	2018-07-18	BL	1.0102	97688	1.2024	122356	2.233	1.7772	1.1951	1.2872	1.1897	1.1471	1.1874	0.9875	0	0.6681	0	1.8961	22115	1.0634	1140	1.21	2129			1.8057	960	1.6464	573	1.5556	458	1.5145	648	2.0218	1148	0.9474	905	1.4369	2289	1.3103	1388	1.1862	5050	1.1978	2928	1.1008	1958
6472	y2	m36	2021-07-07	Scan2	1.0061	97492	1.232	123425	2.494	1.9178	1.2524	1.3817	1.2246	1.1913	1.2367	1.0038	0	0.6448	0	2.0275	22498	1.0609	1274	1.2722	2026			1.9549	951	1.8653	528	1.6853	420	1.6534	612	2.2389	1182	1.003	1031	1.4763	2187	1.401	1374	1.1978	5052	1.2181	2750	1.1299	1519
6473	bl	bl	2018-10-17	BL	1.0442	91196	1.1804	111135	2.0942	1.6709	1.1799	1.2318	1.1888	1.1705	1.1836	1.0028	0	0.7084	0	1.7381	17338	0.9098	1506	1.2526	1711	1.0694	1	1.6215	620	1.3945	362	1.3658	354	1.278	438	1.8579	836	0.928	1019	1.4012	2470	1.2146	2357	1.2094	4255	1.2878	3652	1.1345	1243
6474	bl	bl	2018-08-16	BL	1.2051	87547	1.4102	109724	2.8807	2.1439	1.6788	1.978	1.8118	1.5712	1.7162	1.217	1	0.8005	1	2.1407	19795	0.9849	2343	1.6536	1215			2.2052	1219	2.0314	499	1.8673	532	1.8966	775	2.1787	1466	0.8944	1495	1.9777	2827	2.0896	1768	1.7635	6091	1.5995	2771	1.4393	1990
6474	y2	m36	2021-10-06	Scan2	1.1123	86587	1.3176	107493	2.6564	2.0444	1.6841	1.9561	1.7733	1.5856	1.7092	1.2972	1	0.836	1	2.1593	19826	0.7898	2418	1.5805	1269			1.8986	1039	1.6702	401	1.5662	463	1.756	490	1.9587	872	0.7172	1523	2.0158	2699	2.0148	1764	1.6852	5869	1.4952	2941	1.394	1800
6483	bl	bl	2018-07-18	BL	1.0394	83507	1.1777	107229	2.2783	1.7038	1.8894	1.9414	1.9088	1.8507	1.8912	1.6059	1	1.11	1	1.6554	18199	1.1096	1141	1.1587	1581			1.8639	864	1.8015	450	1.7767	405	1.8571	421	2.1185	1014	1.1824	813	2.2086	1687	1.924	1401	1.828	5801	1.3837	3167	1.5165	2036
6483	y2	m24	2020-08-20	Scan2	1.0712	85907	1.2023	107450	2.3759	1.7566	2.001	2.0455	1.9997	1.9335	1.9906	1.6557	1	1.1332	1	1.6915	18792	1.101	1227	1.1762	1668			1.9647	864	1.8411	474	1.7663	380	1.9393	420	2.1808	996	1.1922	782	2.244	1624	2.0134	1310	1.9444	5608	1.4639	3406	1.5625	1944
6485	bl	bl	2018-08-07	BL	1.0029	96631	1.1636	120213	2.2156	1.6856	1.1898	1.3336	1.2216	1.0925	1.187	1.0201	0	0.7042	0	1.6776	17617	1.0403	1027	1.0884	2370			1.7903	805	1.6014	547	1.4977	589	1.4385	524	2.0708	1033	1.0167	1085	1.3667	2025	1.3339	1678	1.2865	5112	1.2795	3000	1.0319	2680
6493	bl	bl	2018-10-02	BL	1.0712	106627	1.2758	138900	2.3048	1.8727	1.3099	1.473	1.634	1.3985	1.4386	1.1276	1	0.7682	1	2.0375	25304	0.984	1790	1.4025	1523			1.539	1027	1.6006	604	1.5856	538	1.5486	475	2.048	1284	0.8718	1418	1.7177	2253	1.4015	1834	1.4513	7535	1.6378	2386	1.0564	1855
6494	bl	bl	2018-09-19	BL	0.9968	116714	1.1551	139888	2.1678	1.7003	1.1314	1.282	1.186	1.1165	1.1529	0.9981	0	0.6781	0	1.778	21756	0.9544	1334	1.2586	2120			1.602	1029	1.4486	528	1.4521	574	1.3306	609	1.9699	1278	0.8833	1005	1.3936	2368	1.2703	1583	1.1578	7515	1.2243	3322	1.0313	2065
6494	y2	m24	2021-06-10	Scan2	1.0012	116714	1.1723	139888	2.233	1.7738	1.1499	1.3408	1.2106	1.1328	1.1752	1.0025	0	0.6625	0	1.9162	21759	0.9601	1334	1.2672	2120			1.5569	1029	1.356	528	1.4069	574	1.2749	609	1.9954	1278	0.9006	1005	1.4495	2368	1.341	1583	1.205	7515	1.2652	3322	1.0918	2065
6497	bl	bl	2018-07-25	BL	1.0014	102114	1.1902	128907	2.2318	1.7925	1.4808	1.5934	1.6148	1.4884	1.528	1.2838	1	0.8524	1	1.9555	21641	1.0542	1568	1.1517	2113			1.681	891	1.4829	431	1.3643	399	1.3593	516	2.0027	919	0.9245	1509	1.7878	2523	1.4177	1505	1.385	6088	1.4312	3664	1.2495	2129
6497	y2	m24	2020-08-13	Scan2	1.0117	100018	1.1929	123146	2.2096	1.7819	1.6	1.8167	1.7614	1.5769	1.6546	1.3871	1	0.9286	1	1.9434	21340	1.0133	1834	1.2219	2283			1.4044	842	1.0398	430	0.9542	369	0.9945	447	1.8307	900	0.8684	1601	1.8499	2558	1.6308	1509	1.4562	6189	1.5434	3402	1.1718	2260
6499	bl	bl	2018-08-07	BL	1.0412	87099	1.1789	105467	2.0879	1.6764	1.14	1.2131	1.2047	1.148	1.163	0.9865	0	0.6937	0	1.7623	17101	0.8631	1731	1.2695	1497			1.4245	598	1.249	320	1.194	399	1.2523	315	1.7511	875	0.8586	1030	1.3943	1951	1.1769	1621	1.1699	6715	1.2245	2912	1.1279	1846
6499	y2	m24	2020-11-18	Scan2	1.0481	83430	1.2119	106476	2.0972	1.7048	1.1499	1.2295	1.2134	1.1648	1.1746	0.9692	0	0.689	0	1.8054	15270	0.8913	1812	1.1939	1407			1.3828	621	1.1782	319	1.1156	367	1.2082	314	1.6073	881	0.8437	1072	1.364	2130	1.1408	1603	1.21	5975	1.2297	2780	1.0943	1904
6500	bl	bl	2018-08-21	BL	0.9824	116805	1.16	145658	2.155	1.7046	1.2306	1.3617	1.2344	1.1438	1.218	1.05	0	0.7145	0	1.7987	22124	1.0623	1415	1.1056	2619	1.1131	2	1.7561	1134	1.7576	598	1.6088	560	1.5037	624	1.9718	1383	0.9781	1228	1.4068	2469	1.4662	1060	1.2799	4585	1.2991	2763	1.0979	2007
6500	y2	m36	2021-11-17	Scan2	0.989	116805	1.1657	145658	2.2431	1.7322	1.2743	1.4007	1.2651	1.1666	1.2526	1.0745	0	0.7231	0	1.7879	22129	0.9629	1415	1.0652	2619	0.9375	2	1.7619	1134	1.6581	598	1.4572	560	1.3783	624	2.0056	1383	0.8704	1228	1.4832	2469	1.5415	1060	1.3588	4585	1.3098	2763	1.1534	2007
6502	bl	bl	2018-09-27	BL	0.9814	94247	1.1356	122919	2.187	1.6781	1.4438	1.5235	1.4596	1.341	1.4293	1.2586	1	0.8517	1	1.7118	18975	0.8163	1546	1.2492	983			1.4926	723	1.4596	368	1.4094	352	1.3765	321	1.8907	873	0.8438	902	1.5805	2115	1.4506	1206	1.5477	4898	1.1755	3357	1.1428	1322
6504	bl	bl	2018-12-19	BL	1.1125	108204	1.3093	132246	2.4676	1.9689	1.3015	1.4815	1.3132	1.2181	1.299	0.9921	0	0.6597	0	2.1298	23093	1.1249	1709	1.4741	1661			2.0445	1168	1.77	501	1.8125	532	1.5824	518	2.3239	1062	1.0777	1332	1.5397	2581	1.5024	1978	1.3511	6186	1.3967	4138	1.1796	2622
6505	bl	bl	2018-10-16	BL	1.0857	94598	1.2395	115454	2.5249	1.894	1.6869	1.9957	1.623	1.4694	1.6426	1.3252	1	0.8673	1	1.9176	18531	1.3057	1058	1.5098	1731			2.4136	884	2.2957	459	2.2686	457	2.169	480	2.2283	807	1.4708	1112	1.7605	1711	1.9656	2356	1.6548	5300	1.395	2746	1.1749	1918
6509	bl	bl	2018-08-08	BL	1.0581	106985	1.2126	132009	2.144	1.7173	1.4975	1.6661	1.6482	1.5088	1.5555	1.2828	1	0.9058	1	1.7952	19862	0.9491	1439	1.3038	1446			1.5923	837	1.4476	435	1.4798	429	1.4047	491	1.8084	967	0.9401	1324	1.7758	2195	1.4677	1237	1.5029	5884	1.2847	2505	1.2302	1415
6509	y2	m24	2020-08-12	Scan2	1.0741	111548	1.249	134896	2.397	1.8559	1.7268	1.8792	1.8965	1.6998	1.7824	1.427	1	0.9604	1	1.9217	20688	1.0131	1533	1.4849	1700			1.7009	857	1.7365	434	1.6606	405	1.724	459	2.1875	989	0.9614	1439	1.9894	2225	1.6901	1180	1.7031	5463	1.3527	2727	1.2859	1847
6510	bl	bl	2018-08-28	BL	0.9577	110043	1.094	135001	1.8593	1.5285	1.5166	1.5449	1.3341	1.2647	1.4086	1.2876	1	0.9216	1	1.6322	21342	0.8498	2033	1.1797	1293			1.2653	1117	1.242	446	1.2648	475	1.072	419	1.3981	1288	0.7847	1155	1.7504	1714	1.568	1061	1.5977	5939	1.2501	3225	1.0885	2199
6510	y2	m24	2020-08-19	Scan2	0.9775	111233	1.1207	135117	2.0524	1.6308	1.7077	1.7319	1.5316	1.4085	1.5892	1.4181	1	0.9745	1	1.7195	21985	0.8806	2200	1.2747	1405			1.4778	1100	1.381	427	1.3769	461	1.2046	428	1.5399	1199	0.8505	1109	1.9402	1877	1.7777	1077	1.8586	5491	1.3342	3236	1.1834	1960
6512	bl	bl	2018-09-27	BL	1.0645	115249	1.1982	134924	2.6802	1.9404	2.1896	2.3396	2.1364	2.1467	2.1759	1.816	1	1.1214	1	1.9429	23683	1.0746	2260	1.3331	2134			2.1093	980	2.0093	525	1.8965	498	1.6475	596	2.1827	1402	1.0198	2242	2.5111	2025	2.3707	1857	2.1414	6706	2.0357	2601	1.7632	2008
6512	y2	m24	2020-10-15	Scan2	1.0679	113748	1.205	134156	2.6202	1.9112	2.2805	2.3339	2.2416	2.2569	2.2682	1.8824	1	1.1868	1	1.9084	22949	1.0461	2610	1.3482	2146			1.9647	961	1.7799	604	1.5394	675	1.5609	654	2.0166	1384	0.8629	2322	2.5678	2155	2.3618	1905	2.27	6753	2.0703	2674	1.7775	2041
6513	bl	bl	2018-10-09	BL	1.0109	118168	1.1341	145741	2.0903	1.611	1.6091	1.6851	1.5979	1.5227	1.5918	1.4035	1	0.9881	1	1.6085	21184	1.004	1186	1.2268	1337			1.4916	954	1.5115	548	1.5341	522	1.3256	559	1.8664	1129	0.9794	1188	1.9297	2368	1.6946	2351	1.7261	6563	1.4817	3221	1.2426	1796
6513	y2	m24	2020-08-18	Scan2	1.0471	115577	1.2052	145005	2.4075	1.8173	1.86	1.9477	1.7722	1.7646	1.8186	1.509	1	1.0007	1	1.8391	21123	1.1202	1266	1.3339	1303			1.7567	975	1.7906	531	1.7899	499	1.5361	570	2.1087	1092	1.0854	1142	2.1385	2387	1.9624	2380	1.9985	6386	1.5979	3208	1.501	1498
6514	bl	bl	2018-09-05	BL	1.0467	97385	1.1955	119796	2.1915	1.7062	1.2182	1.3137	1.254	1.1812	1.2278	1.0271	0	0.7196	0	1.7317	19437	0.9866	1482	1.2023	1322			1.5761	850	1.4406	499	1.3326	442	1.4207	553	1.8815	958	0.9482	972	1.4892	1553	1.2352	2232	1.2719	4883	1.3392	3252	1.0242	1600
6515	bl	bl	2018-08-22	BL	1.0126	104655	1.1869	128594	2.2095	1.7323	1.4342	1.4995	1.3459	1.1876	1.362	1.1475	1	0.7862	1	1.8003	21108	0.933	1799	1.1449	2475			1.4574	712	1.498	454	1.4151	409	1.2953	368	1.8389	863	0.8527	1092	1.4617	2214	1.4946	888	1.3648	4847	1.3699	2239	1.0061	1493
6515	y2	m24	2020-10-14	Scan2	1.0682	105410	1.259	127194	2.5244	1.9193	1.6279	1.7198	1.5105	1.3365	1.5383	1.2218	1	0.8015	1	1.9744	22153	0.9484	1816	1.2529	2583			1.6184	801	1.7108	480	1.6358	455	1.6353	437	2.0363	938	0.9009	1138	1.6338	2008	1.8421	627	1.5309	4830	1.4284	2264	1.1624	1444
6516	bl	bl	2018-09-05	BL	1.0162	113512	1.1591	140695	1.8054	1.5624	1.0513	1.1714	1.088	1.0782	1.075	0.9274	0	0.688	0	1.7227	24948	0.8701	1702	1.1293	2455			1.253	1463	1.4793	519	1.366	539	1.3794	562	1.6669	1173	0.7079	1540	1.4677	2712	1.2328	1337	1.2132	8558	1.1646	3583	1.0206	1895
6516	y2	m24	2020-12-02	Scan2	1.0307	110377	1.1829	134495	1.8984	1.6248	1.0849	1.1867	1.1077	1.0983	1.1002	0.9301	0	0.6771	0	1.7932	24155	0.8467	1743	1.086	2457			1.298	1343	1.4434	512	1.3995	539	1.4509	602	1.768	1200	0.8356	1440	1.3352	2808	1.2192	1209	1.1269	8102	1.1461	3430	0.9848	2039
6517	bl	bl	2018-10-23	BL	0.9617	93849	1.1185	120766	2.0692	1.6052	1.1657	1.2832	1.1764	1.1059	1.1651	1.0416	0	0.7258	0	1.628	17347	1.0323	1066	1.1678	1385			1.5589	896	1.493	461	1.4484	435	1.5761	397	1.9368	732	1.0778	775	1.3906	1882	1.2997	1423	1.1191	6028	1.2368	2979	0.9657	1641
6517	y2	m24	2020-09-30	Scan2	0.9861	95421	1.1488	119814	2.256	1.7159	1.2171	1.3312	1.2255	1.1432	1.2129	1.0558	0	0.7069	0	1.7429	17351	0.9971	1172	1.214	1402			1.7003	876	1.53	515	1.54	421	1.6529	449	2.0844	916	1.0886	791	1.4696	1761	1.4094	1456	1.1515	5888	1.2758	2761	1.0614	1616
6518	bl	bl	2019-01-08	BL	1.0456	106405	1.2449	135887	2.5707	1.9038	1.8118	1.9661	1.8242	1.6774	1.7959	1.4427	1	0.9433	1	1.8959	22564	1.2406	976	1.3211	1675			2.051	943	2.0661	536	2.0707	602	1.7608	638	2.2737	1118	1.1324	1043	2.0852	1711	2.0428	1847	1.7917	5216	1.6278	3077	1.4099	1678
6519	bl	bl	2018-10-10	BL	1.0305	105372	1.194	139314	1.8842	1.5934	1.1487	1.2081	1.206	1.1536	1.1699	0.9798	0	0.7342	0	1.7019	25010	0.5927	2881	1.2408	1153	0.3553	4	1.1738	1642	1.0967	929	1.211	763	1.2136	559	1.6075	1632	0.5597	1648	1.4207	2034	1.3773	742	1.2474	5965	1.1389	3518	0.8989	1962
6519	y2	m24	2020-12-03	Scan2	1.0041	103550	1.2018	137413	2.0172	1.6905	1.1293	1.1707	1.2202	1.1331	1.1586	0.9641	0	0.6854	0	1.8525	24669	0.589	2702	1.2916	1362			1.2752	1378	1.3088	761	1.2382	684	1.3056	783	1.6992	1604	0.5943	1602	1.4525	2111	1.3376	580	1.179	5759	1.0558	3411	0.8971	2194
6521	bl	bl	2018-11-13	BL	1.0623	97150	1.2163	118567	2.2693	1.7753	1.2672	1.3519	1.272	1.2175	1.2628	1.0382	0	0.7113	0	1.8404	18863	0.9447	1909	1.3114	1228			1.8265	1091	1.3995	802	1.2383	930	1.2969	712	1.8098	1323	0.945	1795	1.4505	2648	1.412	1712	1.3138	6100	1.3095	3841	1.1003	1429
6522	bl	bl	2018-10-18	BL	1.0439	102485	1.207	126748	2.2343	1.7729	1.2718	1.2947	1.2562	1.2542	1.2653	1.0483	0	0.7137	0	1.8773	22674	0.9653	1332	1.2604	1940			1.6559	1181	1.6607	528	1.4916	471	1.6824	629	2.1786	1183	0.9741	1359	1.4896	2811	1.3439	1742	1.3597	5412	1.2314	3884	1.2344	2085
6522	y2	m36	2021-09-22	Scan2	1.0509	100591	1.2448	127485	2.3032	1.8278	1.3297	1.3427	1.2813	1.2862	1.3085	1.0512	0	0.7159	0	1.9354	21839	1.0007	1387	1.3443	1751			1.6538	1154	1.7031	518	1.5632	461	1.817	617	2.0648	1186	0.9244	1433	1.5991	2625	1.4186	1777	1.4178	5292	1.3166	3920	1.2895	2240
6525	bl	bl	2019-07-03	BL	1.06	90353	1.2508	117220	2.4497	1.8752	1.4228	1.3841	1.4141	1.2445	1.3837	1.1062	1	0.7379	0	1.9251	21038	0.9536	1582	1.3247	1667			1.7014	671	1.6715	461	1.5151	403	1.4885	509	2.0494	1039	0.9319	1246	1.5965	1871	1.4154	2062	1.3988	5795	1.4044	3438	1.1754	2705
6528	bl	bl	2018-11-06	BL	1.0102	103832	1.161	135754	1.849	1.5194	1.1177	1.1877	1.1157	1.0867	1.1145	0.9599	0	0.7335	0	1.5481	23746	0.9042	1186	1.046	2084			1.4141	1149	1.2824	537	1.237	529	1.1329	662	1.6347	1301	0.9141	1126	1.3207	2229	1.1936	1420	1.1811	5933	1.2062	2478	0.8883	1535
6528	y2	m36	2021-08-12	Scan2	0.9923	103770	1.1945	133902	2.1578	1.7243	1.1417	1.2086	1.1541	1.0925	1.1388	0.9534	0	0.6605	0	1.8204	24193	0.8837	1274	1.127	2085			1.566	1087	1.3859	482	1.366	517	1.232	638	1.8952	1281	0.8219	1063	1.4207	2155	1.2306	1475	1.19	5868	1.2195	2252	0.9557	1297
6529	bl	bl	2018-10-11	BL	1.0198	102603	1.1497	125650	2.1231	1.6567	2.0753	2.1425	2.0172	1.9464	2.0336	1.7688	1	1.2275	1	1.6973	21001	1.0923	1569	1.0581	2882			1.527	851	1.5899	403	1.3945	395	1.4415	550	1.6683	1203	0.8988	1455	2.3063	1730	2.1333	1322	2.0878	4829	1.7865	3372	1.3734	1131
6529	y2	m36	2021-08-18	Scan2	1.0336	100479	1.1713	122666	2.2644	1.7296	2.1348	2.1484	2.0753	2.0323	2.0959	1.7893	1	1.2118	1	1.7531	19844	0.9062	1836	1.0691	2812			1.4446	837	1.5075	385	1.4015	357	1.6031	471	1.6897	1183	0.7557	1641	2.4623	1591	2.1518	1256	2.0937	4475	1.8503	3245	1.345	951
6533	bl	bl	2018-08-29	BL	0.983	104477	1.1437	133928	1.7819	1.5339	0.9975	1.0761	0.9801	0.9889	0.9953	0.8702	0	0.6489	0	1.6761	22683	0.702	2688	1.0054	2843			1.2296	1051	1.1028	537	1.0555	480	1.0853	730	1.5729	1499	0.624	2147	1.191	2070	1.0003	1538	1.0031	5652	1.0386	2519	0.9455	1978
6534	bl	bl	2018-10-24	BL	1.0621	105908	1.2507	135151	2.1048	1.7401	1.1844	1.3097	1.219	1.1378	1.1915	0.9526	0	0.6847	0	1.8648	21444	1.2238	754	1.2649	1678			1.7031	831	1.5188	661	1.4715	650	1.5402	676	1.9492	1180	1.0858	999	1.4459	2545	1.3026	1698	1.2564	4601	1.2403	4366	1.0699	1648
6542	bl	bl	2018-10-02	BL	0.9679	107543	1.1387	136042	2.0925	1.662	1.1301	1.2008	1.1199	1.0538	1.1155	0.9797	0	0.6712	0	1.7548	20516	1.0022	960	1.227	1499			1.6428	997	1.5333	597	1.5388	520	1.3157	612	1.9027	1109	0.8924	886	1.3197	2120	1.278	1392	1.172	5105	1.1475	3663	0.9215	1525
6543	bl	bl	2018-09-27	BL	1.0376	102653	1.2179	129754	1.9345	1.6436	1.0959	1.1835	1.1788	1.0793	1.1247	0.9235	0	0.6843	0	1.7784	22509	0.6392	3014	1.1515	2905			1.2432	976	1.2207	457	1.0917	424	1.2083	358	1.6564	1197	0.6191	2355	1.2693	2358	1.1477	1415	1.1546	5939	1.1776	2720	0.8576	1386
6544	bl	bl	2018-10-18	BL	1.0123	89033	1.1682	107640	2.105	1.7174	1.2284	1.3487	1.2503	1.1732	1.231	1.0537	0	0.7167	0	1.879	20089	0.914	1983	1.1811	2029			1.6482	848	1.3877	654	1.3655	647	1.4483	640	1.9052	1137	0.8216	1412	1.2925	1706	1.3672	1289	1.2336	5415	1.2173	3030	1.1002	1605
6544	y2	m24	2020-09-30	Scan2	1.0095	88578	1.1853	108045	2.2247	1.8005	1.3304	1.4576	1.3024	1.248	1.3126	1.1074	1	0.729	0	1.9915	20343	0.8981	2068	1.2634	2156			1.7388	869	1.6476	514	1.5846	533	1.5627	676	2.0855	1143	0.7991	1519	1.4004	1539	1.414	1288	1.2305	5174	1.2519	2810	1.1662	1774
6545	bl	bl	2018-09-19	BL	0.9543	92706	1.0883	114315	1.8895	1.4952	1.6171	1.6516	1.5477	1.4811	1.5703	1.4429	1	1.0502	1	1.5077	18801	0.7314	2477	0.943	3026			1.112	882	1.2173	402	1.0853	353	1.1565	349	1.2409	894	0.6804	1412	1.8143	1556	1.6485	1309	1.5417	3921	1.3556	2619	1.0838	835
6546	bl	bl	2018-09-11	BL	0.9602	99388	1.0985	127150	1.8407	1.51	1.0949	1.14	1.0825	1.0446	1.0825	0.9854	0	0.7169	0	1.5907	18334	0.7489	3037	0.9523	2669			1.2694	1411	1.204	620	1.2207	594	1.0728	676	1.5514	1319	0.7504	1053	1.3077	1829	1.1735	1026	1.1289	5282	1.1988	2287	1.0045	1680
6546	y2	m24	2020-12-16	Scan2	0.9616	95684	1.097	123394	1.8318	1.4956	1.0998	1.1406	1.0696	1.0482	1.0814	0.9858	0	0.7231	0	1.5578	17966	0.723	2838	0.9613	2892			1.264	1321	1.1231	613	1.1518	635	1.1815	563	1.6006	1088	0.7549	1308	1.2666	1739	1.2067	976	1.132	5418	1.1512	2340	1.0203	1654
6548	bl	bl	2018-09-11	BL	0.9789	94368	1.129	119355	2.0248	1.5973	1.1573	1.2314	1.1308	1.0544	1.1349	1.0052	0	0.7105	0	1.638	17570	0.8862	1180	1.0349	1933			1.4652	884	1.3821	503	1.3519	433	1.2687	646	1.7433	991	0.8182	1379	1.3374	1757	1.2119	1605	1.1438	5766	1.181	2441	0.9449	1475
6549	bl	bl	2018-10-09	BL	1.0115	103673	1.1374	127143	2.0583	1.6166	1.9391	2.0159	1.9038	1.7797	1.8978	1.6685	1	1.1739	1	1.6541	21873	1.2064	1352	1.1487	2050			1.5598	1080	1.4299	496	1.282	451	1.4586	541	1.8302	1130	1.1032	1411	2.3383	1735	1.874	1209	1.9286	4067	1.7517	2907	1.3781	1731
6549	y2	m24	2020-10-28	Scan2	0.9906	100220	1.0969	121970	1.7749	1.453	1.6985	1.6985	1.6943	1.6706	1.6914	1.542	1	1.1641	1	1.4872	21260	0.9484	1580	1.0756	2088			1.1029	1038	1.3049	471	1.075	421	1.2602	496	1.5993	1095	0.7976	1459	2.0146	1648	1.5735	1276	1.7092	4189	1.6284	2897	1.191	1472
6550	bl	bl	2018-09-12	BL	1.0395	106909	1.2118	143926	2.126	1.7007	1.2546	1.3581	1.2797	1.1875	1.2547	1.0355	0	0.7378	0	1.7644	22509	1.058	1299	1.3234	1076			1.7697	1388	1.6842	578	1.6771	616	1.4608	609	2.0664	1138	0.9992	1470	1.4162	1897	1.2984	3185	1.2846	6701	1.2941	3331	1.1268	2563
6550	y2	m24	2020-08-26	Scan2	1.0715	108759	1.2912	143084	2.5061	1.9642	1.3468	1.4442	1.3618	1.258	1.3391	1.037	0	0.6817	0	2.0954	22595	1.0353	1431	1.4775	1181			2.0212	1351	1.8645	572	1.93	597	1.5369	620	2.429	1157	0.9461	1471	1.4907	1904	1.4014	3106	1.3686	6293	1.3849	3309	1.3053	1624
6559	bl	bl	2018-12-20	BL	1.0187	79552	1.1151	93269	1.852	1.4877	1.1318	1.1376	1.1573	1.1693	1.147	1.0287	0	0.771	1	1.4959	14302	0.6175	2969	0.9578	3498			1.0023	976	1.2306	433	0.9829	455	1.1606	465	1.4996	1074	0.6285	1508	1.2316	1884	1.1357	1296	1.235	3423	1.1961	2076	1.0363	2126
6559	y2	m24	2020-10-20	Scan2	0.9832	82507	1.0871	98741	1.8283	1.4705	1.0661	1.1112	1.1615	1.1823	1.1146	1.0253	0	0.758	1	1.4961	13845	0.6124	3497	0.8926	3619			0.9697	971	1.1432	418	0.8912	498	1.139	439	1.4909	954	0.6153	1423	1.2223	1672	1.0934	1761	1.1507	4204	1.2488	3056	0.9303	1872
6566	bl	bl	2019-02-13	BL	1.0812	108711	1.2467	131602	2.2216	1.7774	1.1652	1.3595	1.2104	1.1505	1.1871	0.9522	0	0.6679	0	1.8639	22858	0.9614	1598	1.2534	2505			1.5077	901	1.4521	494	1.3451	408	1.32	531	1.9051	1138	0.9244	1616	1.4305	2244	1.4686	1130	1.2655	5191	1.2541	3109	1.116	2275
6570	bl	bl	2018-09-11	BL	1.0284	104624	1.2102	128106	2.2942	1.8087	1.2333	1.3295	1.2453	1.2263	1.2408	1.0253	0	0.686	0	1.9219	22355	0.9996	1703	1.2949	2052			1.8222	1101	1.6324	577	1.5442	606	1.4706	692	2.1179	1252	0.8811	1349	1.6027	2531	1.2815	1935	1.2628	6418	1.3077	3615	1.0699	1765
6572	bl	bl	2018-09-26	BL	1.0755	113693	1.2551	143597	2.5234	1.8909	1.8569	1.9996	2.1384	1.8995	1.9594	1.5611	1	1.0362	1	1.8941	22200	1.1395	883	1.2195	1843			2.0764	1000	1.8641	483	1.8567	498	1.719	545	2.3001	1126	1.092	704	2.6375	1789	1.9706	1427	2.0735	5230	2.0587	4408	1.484	2069
6572	y2	m24	2020-10-01	Scan2	1.0528	112439	1.2033	141399	2.2146	1.697	1.7612	1.8414	1.9804	1.7738	1.8343	1.5245	1	1.0809	1	1.673	21650	1.0737	1006	1.1862	1858			1.6997	993	1.6163	472	1.6061	465	1.5597	482	1.8751	1083	0.9918	723	2.31	1700	1.8128	1391	1.9041	4980	1.9127	4223	1.3058	2302
6573	bl	bl	2018-09-18	BL	1.0409	121428	1.2103	152976	2.1679	1.767	1.2894	1.262	1.2587	1.2031	1.2608	1.0417	0	0.7135	0	1.9228	20625	0.7386	617	1.1651	2922			1.3206	56	1.305	109	1.314	101	1.2124	90	1.0061	66	0.717	973	1.6683	2119	1.3009	4458	1.3142	5487	1.2446	3402	0.9479	1949
6574	bl	bl	2018-10-30	BL	1.0285	87853	1.1866	108120	2.116	1.6745	1.1755	1.2637	1.1995	1.1569	1.1839	0.9977	0	0.707	0	1.7209	19767	0.9122	1231	1.214	1422			1.4656	805	1.3392	413	1.2962	438	1.4169	434	1.8615	1016	0.94	832	1.411	1636	1.3172	1355	1.1914	5719	1.2878	3253	1.0193	1564
6574	y2	m24	2020-11-24	Scan2	1.0256	83008	1.1872	106844	2.0462	1.6492	1.1642	1.2508	1.1935	1.1509	1.1752	0.9899	0	0.7126	0	1.7143	18303	0.9327	1420	1.2512	1343			1.413	760	1.2918	363	1.2757	414	1.3573	411	1.7936	920	0.9381	838	1.4461	1443	1.3357	1284	1.1739	5830	1.2958	3551	1.0151	1976
6575	bl	bl	2018-10-30	BL	1.0081	116345	1.1844	148916	2.1873	1.7107	1.5308	1.682	1.775	1.4758	1.5999	1.3508	1	0.9352	1	1.7606	22997	0.9191	2809	1.2657	1628			1.6505	1405	1.4268	532	1.4731	711	1.3819	531	1.8929	1248	0.9102	1211	1.9138	3078	1.5303	2676	1.4898	7149	1.3638	3729	1.1877	2403
6575	y2	m24	2020-11-25	Scan2	1.0311	119377	1.2152	148178	2.4084	1.8577	1.7256	1.8705	1.9243	1.6339	1.7721	1.4583	1	0.9539	1	1.9495	23715	0.9959	2823	1.3921	1633			1.767	1404	1.6884	610	1.6532	702	1.4779	640	1.9615	1226	0.9806	1151	2.118	3055	1.6981	2546	1.6629	7162	1.4279	3560	1.2525	2189
6577	bl	bl	2018-10-24	BL	1.0966	113135	1.2835	136713	2.4482	1.9704	1.3321	1.4181	1.3238	1.3175	1.3323	1.038	0	0.6762	0	2.1794	20851	1.136	1289	1.3915	2036			2.0333	1081	1.8281	511	1.8574	563	1.827	590	2.3242	1128	1.0866	1478	1.763	1856	1.4665	1611	1.4108	6268	1.2907	3084	1.2236	1944
6578	bl	bl	2018-10-03	BL	1	116472	1.1929	153786	2.0873	1.7157	1.1423	1.2525	1.1431	1.1525	1.1513	0.9651	0	0.671	0	1.8669	23581	0.9218	1565	1.1347	2243			1.6637	1150	1.4579	853	1.4296	717	1.2804	525	1.6882	1332	0.8621	1254	1.3689	2442	1.212	2171	1.191	7372	1.2464	2881	1.0525	1930
6580	bl	bl	2018-11-28	BL	1.0667	100937	1.2278	126054	2.4166	1.813	1.8027	1.9837	1.9008	1.8467	1.8528	1.5091	1	1.022	1	1.7946	18854	0.7355	3085	1.1417	2576			1.457	750	1.4795	365	1.4456	342	1.6042	854	1.9878	1028	0.7896	987	2.641	1741	1.9554	1711	1.85	5354	1.9174	2861	1.474	1614
6580	y2	m24	2020-10-20	Scan2	1.0735	100515	1.221	124064	2.386	1.8187	1.908	2.0587	1.9233	1.9548	1.9323	1.5825	1	1.0625	1	1.849	19213	0.7819	3088	1.1544	2962			1.4077	615	1.4866	280	1.4185	314	1.5369	354	1.851	540	0.8264	988	2.6	1563	1.9974	1521	1.8949	5599	1.9121	3097	1.6134	2084
6581	bl	bl	2018-09-19	BL	0.9863	108585	1.1962	147675	2.1664	1.753	1.343	1.4385	1.2895	1.2243	1.3055	1.0913	1	0.7447	1	1.8964	24152	1.0019	1503	1.2897	1618			1.7082	1346	1.4635	741	1.5355	868	1.1093	771	1.7691	1552	0.7986	1643	1.602	2238	1.5253	1664	1.3483	6037	1.2103	3277	1.0726	1502
6581	y2	m24	2020-10-08	Scan2	0.9948	109119	1.2134	144616	2.2307	1.8169	1.4689	1.5592	1.3298	1.2662	1.3856	1.1419	1	0.7626	1	2.0065	24631	1.0417	1617	1.3228	1518			1.7522	1253	1.5262	953	1.5715	831	1.3974	966	1.7099	1057	0.7642	1886	1.7641	2264	1.6761	1548	1.4374	5921	1.1906	3395	1.0653	1519
6582	bl	bl	2018-11-13	BL	1.018	128074	1.1883	155475	2.1861	1.7774	1.1437	1.2492	1.1819	1.1602	1.1649	0.9803	0	0.6554	0	1.9578	24093	0.8138	2258	1.2102	2544			1.6596	922	1.6619	524	1.5398	556	1.4945	584	1.9545	1030	0.9408	1261	1.4029	2488	1.2358	1489	1.2501	5801	1.2105	3008	1.1852	2260
6582	y2	m24	2021-03-25	Scan2	1.0195	125626	1.1658	152405	2.0967	1.6981	1.1373	1.2463	1.1814	1.151	1.1602	0.9952	0	0.6832	0	1.8317	24351	0.7606	2290	1.0927	2706			1.5999	905	1.2749	731	1.113	990	1.4399	480	1.8279	1076	0.9078	991	1.3166	2639	1.2135	1378	1.2068	6037	1.2339	3018	1.1358	2143
6586	bl	bl	2018-10-25	BL	0.9831	114536	1.1622	138504	2.0057	1.6498	1.181	1.2993	1.2028	1.1059	1.179	1.0145	0	0.7147	0	1.7813	22821	0.6905	2288	1.1612	1985			1.508	1144	1.3459	472	1.3361	572	1.033	391	1.7466	960	0.7094	1447	1.5107	2154	1.3215	2172	1.1537	5871	1.1522	3278	1.0075	1799
6586	y2	m24	2020-10-14	Scan2	0.9817	117720	1.1536	141623	2.0871	1.6697	1.2633	1.3537	1.2537	1.1486	1.2413	1.076	0	0.7434	1	1.7686	24166	0.6821	2359	1.282	2190			1.5831	1117	1.3287	444	1.4276	522	0.9965	367	1.7361	1010	0.6718	1698	1.5581	1995	1.4061	1594	1.2127	5550	1.177	3431	1.0351	2137
6589	bl	bl	2018-12-11	BL	1.0368	99901	1.2007	123253	2.3807	1.7945	1.2568	1.3399	1.3028	1.2521	1.2749	1.0618	0	0.7104	0	1.802	18073	1.0336	1258	1.1472	2603			1.7316	861	1.6456	443	1.5298	427	1.4113	412	1.9886	1034	0.9285	1195	1.5277	1790	1.2626	1620	1.3231	5132	1.2859	2764	1.237	1419
6593	bl	bl	2019-02-13	BL	1.0899	88151	1.2487	106447	2.5144	1.8889	1.2829	1.3806	1.3294	1.2793	1.3012	1.042	0	0.6889	0	1.9037	15378	0.9336	1487	1.3085	1711			1.7349	771	1.7602	434	1.6535	417	1.6459	409	1.8117	955	0.8895	1066	1.6239	2017	1.3284	1819	1.3051	6519	1.4115	1911	1.2619	1548
6601	bl	bl	2018-12-05	BL	1.0261	123613	1.1842	150864	2.3428	1.8081	1.97	2.0878	2.0005	1.9516	1.9827	1.6743	1	1.0965	1	1.8975	24278	1.1007	2141	1.0922	3284			1.948	949	1.6849	495	1.4531	630	1.5152	573	1.9105	1265	1.0059	1616	2.3298	2101	2.0249	2012	1.9036	6421	1.8989	2576	1.6361	2898
6604	bl	bl	2018-11-20	BL	0.9944	119005	1.1658	143783	2.479	1.8407	1.7046	1.7828	1.5813	1.5076	1.6315	1.3995	1	0.8863	1	1.8774	19658	1.0086	1553	1.1348	2702			1.7687	1069	1.7409	633	1.6251	527	1.6314	581	2.1559	1175	0.9913	1302	1.7583	1934	1.9215	1495	1.5647	5604	1.3895	1821	1.2892	2299
6605	bl	bl	2018-12-19	BL	0.9341	110687	1.1127	136382	1.9922	1.6668	1.0383	1.1633	1.0994	1.0491	1.0659	0.958	0	0.6395	0	1.8955	23323	0.8546	1694	1.2166	1836			1.247	1067	1.153	471	1.0559	437	1.0653	589	1.6323	1215	0.7722	1085	1.1594	2108	1.1977	1308	1.1216	4318	1.1264	3135	0.9032	2040
6610	bl	bl	2018-12-13	BL	1.0292	102944	1.2143	133693	2.0524	1.6915	1.2325	1.3247	1.2531	1.1458	1.2245	1.0084	0	0.7239	0	1.8079	23918	1.0484	1601	1.2384	1572			1.5082	1130	1.5334	510	1.4774	480	1.3236	522	1.7842	1117	0.9668	1251	1.4425	2757	1.4075	1550	1.346	6328	1.3644	3029	0.9556	1450
6610	y2		2022-03-08	Scan2	1.0276	101349	1.2224	133823	2.098	1.7133	1.248	1.3393	1.2931	1.1709	1.249	1.0217	0	0.729	0	1.8195	23580	0.9591	1554	1.1727	1435			1.463	1157	1.4101	506	1.4249	481	1.3535	483	1.8015	1098	0.8903	1180	1.4664	2761	1.294	1489	1.3674	5998	1.4204	3213	0.9601	1359
6611	bl	bl	2019-02-14	BL	1.1748	99133	1.3768	119393	3.0755	2.2083	2.476	2.625	2.3492	2.3637	2.4226	1.7595	1	1.0971	1	2.1726	21252	1.0321	2678	1.3454	2482			2.3502	1107	2.337	504	2.3513	540	2.1535	544	2.7939	1141	1.0842	1218	2.7846	1831	2.6054	1341	2.3067	7611	2.4829	2790	1.7803	2110
6612	bl	bl	2019-01-03	BL	0.976	89784	1.1482	118173	2.1958	1.6467	1.6223	1.6979	1.5996	1.5352	1.6009	1.3943	1	0.9722	1	1.5962	17031	0.8022	1711	0.9354	2201			1.6116	1591	1.6305	694	1.5847	719	1.6198	721	1.7097	1021	0.8513	1038	1.9921	1999	1.8182	735	1.427	4591	1.3067	2673	1.0448	1371
6616	bl	bl	2019-04-18	BL	0.9761	122196	1.0883	147572	2.0371	1.584	1.73	1.7853	1.5982	1.4523	1.628	1.4959	1	1.0278	1	1.6266	24241	0.7863	2281	0.9253	3633			1.4338	979	1.6479	511	1.6041	436	1.5509	531	1.6622	1257	0.646	2035	1.6878	3014	1.966	1772	1.6475	4873	1.4402	3108	1.1293	1860
6622	bl	bl	2018-11-29	BL	1.0734	113653	1.2668	137220	2.3065	1.8703	1.2485	1.3416	1.2893	1.2006	1.2559	0.9914	0	0.6715	0	2.0376	24414	0.9088	1936	1.3363	2263			1.6739	879	1.4946	431	1.5103	458	1.5304	512	2.0173	961	0.9958	1269	1.5239	1802	1.316	1515	1.3016	5401	1.4039	3402	1.2166	1393
6624	bl	bl	2018-11-27	BL	1.063	113245	1.2486	143524	2.4491	1.8776	1.2524	1.3766	1.2322	1.2213	1.2472	0.9989	0	0.6643	0	1.935	20624	0.7582	3325	1.4103	1486			1.9621	831	1.7078	437	1.7861	458	1.5701	538	2.1362	987	0.8182	1354	1.4923	2035	1.4547	1604	1.2297	6548	1.2957	4225	1.2395	1475
6635	bl	bl	2019-01-29	BL	1.0802	92057	1.2163	115327	2.1179	1.6753	1.182	1.3195	1.2219	1.1958	1.2048	0.9906	0	0.7191	0	1.6918	17043	1.1119	734	1.2476	1124			1.8705	737	1.6727	648	1.5815	672	1.8116	639	2.0858	1096	1.2685	827	1.2302	1678	1.2385	1301	1.1512	5791	1.3001	3057	1.1404	1806
6635	y2	m24	2021-01-13	Scan2	1.0642	89982	1.2121	115194	2.2137	1.7167	1.2408	1.3858	1.3026	1.2315	1.2662	1.0446	0	0.7376	0	1.7242	16759	1.1183	688	1.2011	1151			1.888	753	1.7249	760	1.6713	626	1.8932	619	2.1587	1085	1.2849	727	1.2685	1661	1.3047	1352	1.1845	5843	1.3253	3048	1.2071	1549
6640	bl	bl	2019-01-15	BL	1.0603	106373	1.1996	128897	2.1189	1.7069	1.7193	1.8123	1.7118	1.7213	1.7234	1.4367	1	1.0097	1	1.8021	18511	0.7729	1994	1.2826	1191			1.4948	984	1.5241	516	1.3659	431	1.3768	477	1.8509	1185	0.7218	1826	1.9398	2114	1.5827	1845	1.5833	5486	1.3834	3531	1.1076	2112
6640	y2	m30	2021-06-29	Scan2	1.0792	100437	1.223	123818	2.1282	1.7254	1.7181	1.8172	1.751	1.7538	1.7425	1.4248	1	1.0099	1	1.825	17600	0.7104	2038	1.2775	1153			1.4304	930	1.5033	482	1.1665	397	1.457	453	1.8739	1056	0.6896	1930	1.9534	2011	1.4742	1604	1.5978	5214	1.45	3834	1.1468	1438
6643	bl	bl	2019-01-22	BL	0.9535	121470	1.0951	148390	1.9249	1.5489	1.0487	1.16	1.0812	1.0277	1.0604	0.9684	0	0.6846	0	1.6268	22738	1.0165	788	1.1178	1769			1.7536	1024	1.6333	669	1.5653	707	1.5508	739	1.8595	1064	1.0317	1011	1.3312	2107	1.1641	1272	1.124	5999	1.0802	2873	1.0187	1957
6643	y2	m24	2021-08-31	Scan2	0.9653	119586	1.0878	148664	1.8525	1.4938	1.0515	1.1502	1.0969	1.0335	1.067	0.9809	0	0.7143	0	1.5411	21671	1.0089	712	1.077	1728			1.6222	1131	1.5428	657	1.5891	631	1.5799	724	1.8022	1101	1.0104	893	1.2813	1927	1.2116	1290	1.1355	5866	1.0592	2723	0.975	2076
6648	bl	bl	2019-02-06	BL	1.0565	99566	1.2031	121990	2.0219	1.6926	1.6257	1.734	1.6875	1.6218	1.6495	1.371	1	0.9745	1	1.8528	22380	0.949	2147	1.1871	1995			1.5045	911	1.4786	507	1.3483	556	1.458	657	1.7979	1267	0.9431	1416	1.9083	1981	1.6266	2842	1.629	6058	1.5289	3374	1.1988	2529
6651	bl	bl	2019-02-28	BL	0.9479	106490	1.0605	131593	1.9239	1.4926	1.0607	1.1476	1.1202	1.013	1.0726	1.0115	0	0.7186	0	1.4934	19787	0.8965	1059	1.0748	1754			1.327	822	1.2921	346	1.3036	385	1.1878	453	1.56	902	0.9848	963	1.1864	2080	1.2131	1247	1.1325	5216	1.182	1830	1.0033	1810
6651	y2	m36	2021-12-09	Scan2	0.9282	105965	1.0264	131912	1.7431	1.3802	1.0093	1.0903	1.0844	0.9785	1.0293	1.0028	0	0.7458	1	1.3711	19306	0.8582	1047	0.9906	1812			1.1662	838	1.1261	333	1.1098	372	1.0092	449	1.425	822	0.8982	923	1.1847	2099	1.1766	1215	1.0686	5191	1.1074	1842	0.9785	1758
6653	bl	bl	2019-03-21	BL	0.961	107783	1.1096	129941	2.0756	1.6297	1.093	1.1675	1.1194	1.0884	1.1045	0.9954	0	0.6777	0	1.7038	21020	0.8514	1432	1.1091	2171			1.5382	892	1.4004	459	1.4137	456	1.138	515	1.6394	925	0.7873	1071	1.3768	2104	1.2302	1239	1.1287	4770	1.1515	2662	0.9756	2132
6655	bl	bl	2019-03-20	BL	1.0322	122544	1.2083	148313	2.4132	1.8664	2.1069	2.1262	2.0784	1.8667	2.0551	1.7008	1	1.1011	1	1.9778	26225	0.8067	3413	1.1641	2607			1.3936	840	1.7406	467	1.5419	458	1.4038	479	1.9015	1223	0.6838	2154	2.3484	2849	2.0304	1700	2.0547	5437	1.8282	3269	1.1453	674
6657	bl	bl	2019-03-13	BL	1.0531	114309	1.2523	138990	2.3502	1.8996	1.5094	1.6246	1.4522	1.4291	1.4817	1.1832	1	0.78	1	2.0964	24152	0.7808	3365	1.1952	2981			1.2737	927	1.3811	359	1.3812	345	1.2057	366	1.7504	1133	0.7544	1952	1.88	2164	1.7168	1112	1.4772	5239	1.3786	2665	1.2908	1974
6658	bl	bl	2019-04-17	BL	1.0059	107630	1.1236	126952	2.3091	1.7092	2.093	2.1	1.9405	1.7922	1.9901	1.7712	1	1.1644	1	1.6949	17606	1.1657	1341	1.251	1653			1.6344	746	1.4806	350	1.3128	303	1.3541	364	1.5129	951	1.1875	921	2.3127	2196	2.0872	1503	2.0055	5716	1.5843	2681	1.2317	1208
6668	bl	bl	2019-02-06	BL	1.0349	85850	1.1949	106391	2.3854	1.8323	2.064	2.2374	1.84	1.899	1.9747	1.6525	1	1.0777	1	1.9165	16409	1.1296	1273	1.0565	2314			1.6911	921	1.7479	447	1.6304	489	1.5021	622	1.8771	1327	0.9973	832	2.2821	1606	2.187	1380	1.9087	4427	1.5343	2561	1.3242	1601
6668	y2	m24	2021-02-17	Scan2	1.0719	86683	1.243	107510	2.7711	2.0062	2.3978	2.5956	2.1363	2.2266	2.298	1.8488	1	1.1455	1	2.0046	16217	1.1534	1416	1.1143	2344			1.8571	945	1.9989	412	1.8712	469	1.7535	605	2.1461	1353	0.992	850	2.6459	1593	2.4585	1492	2.2474	4348	1.7379	2705	1.3704	1362
6669	bl	bl	2021-09-09	BL	0.9824	137357	1.126	170464	1.8061	1.5326	1.0756	1.1259	1.1322	1.0436	1.0875	0.9658	0	0.7096	0	1.6657	29897	0.7439	2342	1.0854	1962			1.2034	942	1.0572	871	1.0289	704	1.1141	715	1.5709	1141	0.687	1875	1.2849	2692	1.2072	1079	1.1274	6094	1.1844	3212	0.9364	1473
6672	bl	bl	2019-03-05	BL	1.0509	108059	1.2205	131278	2.3414	1.8314	1.4449	1.5578	1.4958	1.3131	1.4394	1.1793	1	0.7859	1	1.9325	23477	0.9343	1677	1.3151	1831			1.771	830	1.6033	390	1.5824	436	1.4323	425	1.9804	778	1.0022	1048	1.8547	2173	1.6742	1685	1.5772	5809	1.6329	2098	1.059	1754
6673	bl	bl	2021-04-14	BL	1.0738	113364	1.2307	135600	2.344	1.8955	1.8475	1.9507	1.8257	1.8638	1.8512	1.5042	1	0.9766	1	2.1118	20947	0.9671	3109	1.1657	3874			1.6628	699	1.4935	705	1.2143	344	1.6616	879	1.5015	927	0.8877	1645	2.3166	1732	1.9629	1641	1.8974	7021	2.2082	3176	1.6316	2477
6674	bl	bl	2019-06-19	BL	1.0273	127965	1.1978	156786	2.3168	1.8085	1.4383	1.608	1.6736	1.3304	1.4911	1.2449	1	0.8245	1	1.9108	22523	0.8965	1929	1.3056	1862			1.3098	761	1.4379	327	1.4144	385	1.3667	364	1.5967	1074	0.9213	1256	1.7027	2288	1.6378	826	1.5196	5336	1.4546	3331	1.0803	1359
6677	bl	bl	2019-04-11	BL	1.05	116717	1.2394	147830	2.2387	1.8098	1.2673	1.3964	1.2535	1.224	1.262	1.0182	0	0.6973	0	1.9513	24073	0.9196	2290	1.4037	1790			1.723	1063	1.7319	654	1.6234	658	1.4572	736	1.9808	1272	0.9095	1658	1.5034	2369	1.3355	2135	1.2271	5898	1.3643	2887	1.116	2085
6677	y2	m30	2021-12-09	Scan2	1.0547	116717	1.2913	147830	2.5573	2.0069	1.3402	1.4934	1.3519	1.2771	1.3396	1.0373	0	0.6675	0	2.1722	24073	0.8708	2290	1.5397	1790			1.9776	1063	1.9469	654	1.8714	658	1.6056	736	2.264	1272	0.8693	1658	1.6248	2369	1.4039	2135	1.3043	5898	1.3818	2887	1.1606	2085
6681	bl	bl	2019-05-22	BL	1.0089	108342	1.1521	133960	2.0982	1.6269	1.4491	1.5472	1.4555	1.3276	1.4304	1.2416	1	0.8792	1	1.6305	23404	1.0743	1016	1.1386	1802			1.6612	900	1.5945	544	1.602	511	1.4648	545	1.9461	939	1.031	1068	1.5967	3139	1.4628	2007	1.4098	7092	1.2447	3052	1.1077	2049
6681	y2	m30	2021-12-02	Scan2	1.019	108342	1.1871	133960	2.3458	1.7613	1.6163	1.7479	1.6455	1.473	1.6011	1.3487	1	0.9091	1	1.7508	23404	1.0676	1016	1.2175	1802			1.7848	900	1.6428	544	1.7042	511	1.487	545	2.0962	939	1.0656	1068	1.7748	3139	1.6504	2007	1.6058	7092	1.3375	3052	1.1648	2049
6682	bl	bl	2019-03-26	BL	1.0387	111128	1.2119	138302	2.1532	1.7316	1.5085	1.5198	1.3792	1.364	1.4433	1.1909	1	0.8335	1	1.8298	23345	1.0362	1959	1.262	1514			1.3598	742	1.3457	420	1.2907	387	1.2171	425	1.8869	775	1.0703	1315	1.5934	2330	1.4841	2390	1.5183	5957	1.6467	3152	1.057	2509
6682	y2	m30	2021-11-04	Scan2	1.0431	113058	1.1994	138119	2.11	1.6942	1.5125	1.5462	1.4434	1.372	1.4671	1.2232	1	0.8659	1	1.7734	23819	0.9794	2133	1.2506	1604			1.2421	723	1.2685	428	1.2338	373	1.2594	437	1.8665	800	1.0411	1337	1.6271	2420	1.507	2411	1.5132	5877	1.6531	3238	1.0945	2490
6683	bl	bl	2019-03-05	BL	1.0989	100951	1.2295	120127	2.5639	1.8596	2.2958	2.1356	2.2728	2.0852	2.2347	1.8176	1	1.2017	1	1.7855	17380	1.0685	1675	1.3472	1220			1.5864	632	1.4822	328	1.4539	357	1.2737	415	1.8761	949	0.9132	1668	2.5726	1676	1.9748	1026	2.2985	3495	1.9455	3362	1.321	1673
6683	y2	m24	2021-03-25	Scan2	1.0858	102253	1.2311	122680	2.7625	1.9564	2.512	2.3009	2.4762	2.4297	2.473	2.0088	1	1.2641	1	1.8756	16898	1.0556	1937	1.3932	1395			1.5779	648	1.3499	360	1.2877	367	1.0804	420	1.8069	827	0.8858	1465	2.843	1423	2.0789	1027	2.638	3774	2.1849	3303	1.6742	1036
6687	bl	bl	2019-03-13	BL	1.0938	95233	1.2328	117793	2.1957	1.7413	2.0737	2.0756	1.9822	2.0399	2.0385	1.6536	1	1.1707	1	1.7955	18974	1.1695	1130	1.3431	1096			1.6146	699	1.719	418	1.5146	391	1.6646	378	1.8424	1135	1.0896	968	2.3616	2390	2.0275	1176	1.9488	6097	1.8711	2656	1.5118	1484
6688	bl	bl	2019-03-14	BL	1.0537	111769	1.2455	143769	2.639	1.9656	1.9727	2.0144	1.7588	1.6447	1.8417	1.4786	1	0.9369	1	2.0124	20027	1.235	934	1.4601	1309			2.1782	984	2.1599	544	2.1642	585	2.021	609	2.3497	1292	1.0454	1251	1.9424	1956	2.0724	1307	1.834	5241	1.5462	2919	1.2812	1688
6689	bl	bl	2019-05-29	BL	0.978	102124	1.1371	124543	2.238	1.7361	1.9181	1.9541	1.8394	1.7686	1.8648	1.64	1	1.0741	1	1.8333	23709	1.0287	2111	1.1646	2192			1.5864	972	1.6898	622	1.6639	569	1.53	519	1.8063	1287	0.9948	1084	2.393	1947	1.9973	2479	1.9768	6110	1.462	2693	1.2596	1819
6689	y2	m30	2021-12-16	Scan2	0.9812	102124	1.1343	124543	2.2317	1.714	1.9203	1.9947	1.8486	1.7959	1.877	1.6548	1	1.0951	1	1.776	23709	0.9454	2111	1.0908	2192			1.3604	972	1.6079	622	1.497	569	1.3739	519	1.6654	1287	0.8525	1084	2.3899	1947	1.9507	2479	2.0042	6110	1.562	2693	1.2548	1819
6696	bl	bl	2019-05-21	BL	1.0604	103235	1.2476	130721	2.2652	1.7946	1.1836	1.3686	1.2481	1.1902	1.2156	0.9744	0	0.6774	0	1.871	23482	1.0704	1289	1.2544	2432			1.6896	861	1.664	532	1.4902	485	1.5349	821	2.1063	1425	0.9468	1710	1.5022	1607	1.2519	1585	1.2113	4096	1.3622	3278	1.158	1909
6697	bl	bl	2019-04-24	BL	1.0011	97782	1.1443	126699	1.7814	1.4967	1.1159	1.2316	1.1017	1.0378	1.1019	0.9629	0	0.7362	0	1.5645	22363	0.9426	1371	1.159	1323			1.3976	983	1.2535	515	1.2516	436	1.1249	602	1.5278	1125	0.7864	1299	1.2401	2278	1.3307	1315	1.1159	5180	1.1577	3068	0.9889	1530
6703	bl	bl	2019-04-17	BL	1.0429	105211	1.1722	133682	2.054	1.6049	1.6419	1.8125	1.5954	1.5113	1.6126	1.3757	1	1.0048	1	1.5887	19946	1.1185	1045	1.21	1183			1.7592	1120	1.5842	611	1.6241	587	1.4841	780	1.9199	1244	0.9788	1691	1.7782	2133	1.8357	2387	1.6141	6201	1.3895	4139	1.1325	1481
6703	y2	m24	2021-04-20	Scan2	1.0557	109836	1.2106	135734	2.3827	1.7802	1.9359	2.1281	1.8762	1.7338	1.8878	1.5594	1	1.0604	1	1.7474	20289	1.142	1089	1.2297	1190			2.0752	1116	1.8285	542	1.8445	541	1.5473	763	2.1656	1219	0.9909	1593	2.1256	2458	2.1456	2391	1.957	6055	1.5999	4347	1.1951	1502
6705	bl	bl	2019-04-24	BL	1.0416	86235	1.2276	106742	2.2269	1.7893	1.1378	1.2366	1.1246	1.122	1.1356	0.9251	0	0.6347	0	1.9134	17002	0.9356	1671	1.3339	1569			1.5973	964	1.53	489	1.3825	469	1.4021	375	1.39	567	0.5931	2163	1.3385	1829	1.3116	1486	1.1981	4532	1.2655	2928	1.0445	1457
6707	bl	bl	2019-07-17	BL	1.0326	114167	1.2204	137807	2.0857	1.7784	1.2648	1.3539	1.2648	1.207	1.2576	1.0304	0	0.7071	0	2.0291	18389	0.8513	2054	1.2316	3172			1.3812	932	1.2539	382	1.2381	402	1.1362	360	1.6332	1068	0.7223	1854	1.5915	2177	1.4169	1040	1.3182	5718	1.3132	2591	1.1682	1516
6708	bl	bl	2019-07-16	BL	1.0169	114836	1.1367	143696	1.9825	1.5909	1.7753	1.7754	1.6503	1.6051	1.7056	1.5004	1	1.0721	1	1.6534	22083	1.1783	1655	1.027	2692			1.3826	897	1.3649	423	1.2545	431	1.2358	620	1.5745	1048	0.9971	1536	2.2544	1373	1.8779	1401	1.7499	5256	1.6903	2629	1.1695	1696
6712	bl	bl	2019-04-24	BL	0.9897	104126	1.1435	129294	2.2726	1.729	1.8248	1.8366	1.7972	1.7948	1.8111	1.5838	1	1.0475	1	1.7707	20701	0.7628	2617	1.0745	2864			1.3398	918	1.3834	410	1.3364	404	1.4841	365	1.9082	1075	0.7582	1738	2.092	1742	1.6229	1325	1.8158	3745	1.4741	2219	1.0992	1028
6713	bl	bl	2019-06-27	BL	1.0242	104482	1.1756	134086	2.1343	1.6777	1.8002	1.9266	1.7391	1.75	1.7778	1.5122	1	1.0597	1	1.7231	21179	1.0626	1701	1.2438	1248			1.7422	896	1.5477	488	1.5372	464	1.3959	481	1.8423	1036	1.047	1068	2.0482	2205	1.9343	2203	1.7781	5605	1.3665	3019	1.1452	1376
6716	bl	bl	2019-07-31	BL	1.0057	124652	1.1478	154547	1.9347	1.6094	1.3611	1.3434	1.2096	1.1322	1.2631	1.1005	1	0.7848	1	1.7457	24441	0.8746	1623	1.2311	2005			1.6084	961	1.507	521	1.5005	502	1.4095	474	1.7031	1177	0.853	1039	1.3041	3090	1.3465	1513	1.2708	6522	1.1273	3480	0.8927	1666
6716	y2	m24	2021-05-18	Scan2	1.004	126210	1.1404	157197	1.9458	1.6145	1.4661	1.4094	1.2933	1.1872	1.3563	1.1894	1	0.8401	1	1.7574	24223	0.8739	1778	1.1855	2166			1.5734	933	1.4792	514	1.5021	521	1.4192	496	1.7343	1152	0.8436	984	1.3762	3015	1.4433	1693	1.4194	6364	1.1614	3733	1.0397	1844
6721	bl	bl	2019-05-16	BL	1.05	114087	1.2241	136094	2.3231	1.8474	1.2189	1.349	1.2355	1.2008	1.2274	1.0027	0	0.6644	0	1.9949	20388	0.742	2791	1.2096	3073			1.5456	935	1.3636	426	1.425	471	1.2344	503	1.7988	997	0.6795	1693	1.4848	1888	1.4698	1123	1.2338	6304	1.3312	2763	1.1866	1805
6721	y2	m24	2021-09-21	Scan2	1.0347	113207	1.2137	135206	2.3012	1.8624	1.1992	1.2793	1.2508	1.2131	1.2216	1.0065	0	0.6559	0	2.0721	19412	0.6728	2874	1.2614	2935			1.307	909	1.3132	424	1.2221	437	1.2589	545	1.6546	1121	0.5679	2122	1.5089	1808	1.2942	1057	1.235	6212	1.3195	1614	1.1199	1314
6724	bl	bl	2019-07-10	BL	0.9997	99499	1.163	119650	2.1703	1.7257	1.5612	1.641	1.6083	1.5225	1.5719	1.3516	1	0.9108	1	1.8439	21618	0.8196	2379	1.1452	2252			1.3577	974	1.4263	457	1.3602	439	1.2319	487	1.6454	1048	0.6826	1440	2.0229	1996	1.5012	1660	1.6054	6503	1.3521	3451	1.2013	1636
6724	y2	m24	2021-06-22	Scan2	1.0227	100487	1.19	121353	2.2894	1.785	1.6963	1.7779	1.826	1.6767	1.7352	1.4581	1	0.9721	1	1.8754	20810	0.796	2695	1.2008	2184			1.395	857	1.3905	377	1.1427	338	1.5195	448	1.4682	404	0.7126	1558	2.2407	1791	1.6127	1583	1.7601	6283	1.5287	3203	1.1972	1362
6726	bl	bl	2019-08-20	BL	1.1532	97751	1.2443	120271	1.8323	1.5592	1.1528	1.3073	1.1376	1.0632	1.1391	0.9154	0	0.7305	0	1.6009	18423	1	1073	1.5174	1399			1.4029	794	1.3863	397	1.2644	348	1.1193	357	1.5306	924	1.0226	860	1.236	2065	1.334	1763	1.1612	5694	1.261	3536	1.1165	2576
6727	bl	bl	2019-07-02	BL	1.0747	108220	1.2341	132624	2.3791	1.8637	1.3207	1.4291	1.3488	1.2251	1.3166	1.0669	0	0.7064	0	1.9778	20521	1.1093	1844	1.3802	1676			1.6612	922	1.7923	520	1.7354	427	1.8013	557	2.3079	1030	1.1896	1090	1.3211	3071	1.3544	2000	1.3313	5338	1.3428	3211	1.2008	2723
6733	bl	bl	2019-06-20	BL	1.0478	111856	1.1804	131814	2.2105	1.7363	1.479	1.5705	1.7189	1.398	1.5464	1.31	1	0.8906	1	1.818	18450	0.8203	2421	1.1613	1869			1.1311	832	1.4929	407	1.3474	419	1.4663	488	2.02	1009	0.8732	1514	1.8065	1975	1.5204	1183	1.7262	6005	1.4899	3145	1.1936	1944
6734	bl	bl	2019-10-08	BL	0.9788	111422	1.1232	134016	2.006	1.6468	1.1411	1.196	1.1561	1.122	1.1451	1.0195	0	0.6953	0	1.8113	24647	0.884	1539	1.0802	3056			1.4235	941	1.414	428	1.2601	408	1.4285	414	1.7864	1003	0.8651	1143	1.2962	1447	1.2182	1641	1.1439	7459	1.2386	3464	1.137	1783
6736	bl		2020-02-04	BL	1.0416	107426	1.2148	132982	2.5856	1.8916	2.2751	2.328	2.0736	1.8916	2.1377	1.7597	1	1.1301	1	1.8744	21117	0.9879	3303	1.2694	2206			1.8829	1034	1.6829	483	1.5995	513	1.4976	495	1.7257	1160	0.9851	1680	2.2902	2113	2.3604	1338	2.3466	5169	1.7458	2821	1.4936	1123
6746	bl	bl	2019-07-09	BL	1.0108	106674	1.0864	127172	1.4396	1.2768	1.5712	1.5674	1.5729	1.5573	1.5684	1.4437	1	1.2285	1	1.3042	18359	0.6684	2239	0.9753	2120			1.1668	649	0.9446	306	0.8998	842	1.0292	308	0.977	463	0.5793	1406	1.7816	1357	1.5411	642	1.617	4567	1.6924	4371
6748	bl	bl	2019-08-20	BL	1.0648	86465	1.2672	107372	2.4046	1.8744	1.2947	1.4591	1.2503	1.1876	1.2633	0.9969	0	0.674	0	1.9512	17572	1.2313	588	1.4116	1179			1.9596	866	1.9278	485	1.8276	574	1.9112	482	2.2537	1125	1.1402	1123	1.4638	2232	1.472	1222	1.4338	3348	1.4434	2374	1.2039	1548
6748	y1	m24	2021-08-18	Scan2	1.0804	86465	1.2792	107372	2.4025	1.8894	1.2811	1.4597	1.27	1.1868	1.2633	0.9876	0	0.6686	0	1.9864	17576	1.245	588	1.4422	1179			2.0007	866	1.7554	485	1.8448	574	1.9015	482	2.2382	1125	1.1389	1123	1.4985	2232	1.5205	1222	1.4405	3348	1.3926	2374	1.1494	1548
6750	bl	bl	2019-07-24	BL	1.0309	90512	1.2548	119678	2.0385	1.7371	1.1517	1.2463	1.1677	1.098	1.1511	0.9174	0	0.6627	0	1.918	21003	0.8552	1748	1.2055	1840			1.4041	1079	1.3704	457	1.2543	483	1.2162	530	1.6678	1109	0.7758	1601	1.3199	2164	1.2514	1450	1.2322	7346	1.1717	3278	1.0374	1713
6750	y2	m24	2021-08-03	Scan2	1.0533	89408	1.3077	118357	2.3429	1.8947	1.2259	1.3353	1.2491	1.1703	1.2282	0.9391	0	0.6482	0	2.0333	21079	0.8619	1791	1.2785	1775			1.5966	1059	1.6074	491	1.5129	450	1.4185	596	1.9029	1079	0.7968	1558	1.4145	2168	1.3418	1480	1.3092	7355	1.2355	3276	1.059	1619
6757	bl	bl	2019-09-04	BL	1.0008	91837	1.1828	122685	2.1561	1.6928	1.4343	1.5521	1.4062	1.3746	1.4195	1.2001	1	0.8385	1	1.7395	20502	1.1073	856	1.1308	1417			1.761	1303	1.6226	648	1.6242	593	1.6024	606	1.9697	1169	1.0258	1036	1.755	2466	1.6973	1522	1.465	5694	1.3328	2583	1.1433	1465
6757	y2	m24	2021-06-22	Scan2	0.9812	88485	1.1216	116889	1.8283	1.4926	1.3487	1.4409	1.3428	1.3115	1.3441	1.1983	1	0.9005	1	1.5279	19938	0.9877	1041	1.0616	1548			1.4796	1242	1.3828	537	1.3159	549	1.2591	564	1.6516	1153	0.9328	1042	1.6168	2238	1.4782	1436	1.3369	5543	1.2957	2594	1.0898	1395
6761	bl	bl	2019-09-12	BL	0.9847	121283	1.1294	148612	2.0843	1.6656	1.1166	1.2116	1.1446	1.0623	1.1197	0.9914	0	0.6723	0	1.783	24542	0.9665	1696	1.2124	1739			1.423	857	1.4194	436	1.3713	440	1.4316	527	1.7889	964	1.0092	1101	1.4291	2010	1.2469	1739	1.1764	5919	1.1678	3829	0.9588	1942
6764	bl	bl	2019-09-25	BL	1.0182	110658	1.1754	133336	2.1175	1.6841	1.0698	1.108	1.0798	1.0908	1.0802	0.919	0	0.6414	0	1.7595	20135	0.7626	2401	1.2652	1705			1.596	574	1.2878	323	1.1882	397	1.2119	332	1.1795	783	0.7718	1089	1.354	1796	1.1039	1889	1.0908	5048	1.0639	3543	1.1201	1676
6765	bl	bl	2019-09-19	BL	1.0586	98977	1.1886	126359	2.3639	1.8094	1.6046	1.7706	1.5863	1.4149	1.5673	1.3186	1	0.8662	1	1.8757	17508	1.0752	1143	1.398	1565			1.8072	931	1.8402	484	1.7809	503	1.7323	478	2.1165	1138	0.9549	1228	1.7206	1973	1.727	1515	1.59	5648	1.4386	2422	1.251	1895
6768	bl	bl	2019-10-23	BL	1.0274	90660	1.1796	111073	2.3298	1.79	1.2817	1.373	1.2707	1.2183	1.2703	1.077	0	0.7097	0	1.8606	13525	0.6694	2377	1.1714	1832			1.3834	853	1.4869	491	1.3322	403	1.4035	518	1.7081	1157	0.6027	1763	1.4252	1959	1.3638	1519	1.3472	3798	1.2807	3212	1.0752	1576
6770	bl	bl	2019-08-22	BL	1.0313	98056	1.2011	119874	2.4333	1.8169	1.7955	1.901	1.8358	1.6389	1.781	1.4828	1	0.9803	1	1.8162	19275	1.0163	1225	1.0693	3071			1.7036	1070	1.6568	417	1.728	483	1.658	435	2.1809	1115	1.0099	1046	1.8626	2168	1.7834	1614	1.6213	4562	1.5383	2381	1.2502	2029
6770	y2	m24	2021-08-10	Scan2	1.0451	93948	1.2049	114307	2.4277	1.8122	1.877	1.9535	1.8646	1.7474	1.8512	1.5364	1	1.0215	1	1.8039	18291	1.007	1526	1.0309	3184			1.6727	1009	1.6976	406	1.6724	477	1.615	404	2.139	1051	0.9536	945	1.8867	2286	1.8155	1456	1.7365	4414	1.6081	2139	1.2882	1916
6771	bl	bl	2019-11-22	BL	1.0614	97301	1.2164	121054	2.2813	1.7792	1.9256	1.9841	1.8057	1.568	1.8091	1.4872	1	1.0168	1	1.8398	20718	1.0511	1838	1.3296	1475			1.6582	885	1.4279	371	1.4544	402	1.377	371	1.9585	997	1.0938	1016	1.7703	2497	1.9252	1307	1.8761	4984	1.5319	2697	1.1709	2015
6773	bl	bl	2019-08-07	BL	1.0686	116421	1.2292	147278	2.2075	1.7651	1.2466	1.3889	1.2178	1.1926	1.2347	1.0045	0	0.6995	0	1.8587	22080	1.2309	615	1.3593	1071			1.7351	978	1.714	465	1.7228	449	1.5621	375	2.0632	1120	1.0998	880	1.4525	2556	1.4702	1087	1.2692	5065	1.3622	4513	1.225	1666
6775	bl	bl	2019-10-01	BL	1.1286	91246	1.3166	112809	2.8365	2.0512	2.0745	2.2095	1.9605	1.7836	1.9907	1.512	1	0.9705	1	2.0004	16497	1.2733	893	1.4409	1556			2.407	789	2.2763	573	2.1008	543	2.0899	585	2.5247	875	1.3322	758	2.0441	1273	2.4519	780	2.0731	3522	1.6429	3160	1.3568	947
6775	y2	m24	2021-09-02	Scan2	1.1578	87897	1.3439	111225	2.8231	2.0504	2.1816	2.2682	2.0902	1.906	2.1061	1.5672	1	1.0272	1	1.9842	15453	1.3612	1040	1.5198	1566			2.344	868	2.2872	460	2.2534	528	2.0288	525	2.5648	881	1.3371	763	2.1988	1422	2.4568	414	2.178	3483	1.7021	3131	1.6379	1627
6779	bl	bl	2019-09-24	BL	1.1715	92768	1.3836	121271	2.4559	1.9854	1.3583	1.4247	1.3465	1.3522	1.3577	0.9813	0	0.6838	0	2.1167	21110	1.0376	2246	1.3705	1766			1.8206	773	1.6904	436	1.4305	414	1.57	408	2.1055	907	0.9701	1323	1.6577	1988	1.414	1998	1.3867	5403	1.3306	2712	1.1704	1699
6779	y1	m12	2020-11-11	Scan2	1.2112	92768	1.4406	121271	2.7733	2.1584	1.4783	1.5396	1.4554	1.4627	1.472	1.0218	0	0.682	0	2.2613	21114	1.0715	2246	1.528	1766			2.0252	773	1.8995	436	1.5771	414	1.793	408	2.4124	907	1.0344	1323	1.7891	1988	1.4838	1998	1.4991	5403	1.4377	2712	1.308	1699
6788	bl	bl	2019-10-02	BL	0.9884	111130	1.1557	136469	2.0904	1.6819	1.8863	1.9574	1.8315	1.9166	1.8821	1.6285	1	1.119	1	1.7995	23116	1.0835	1579	1.0976	2408			1.5742	890	1.6456	413	1.5793	432	1.385	477	1.8823	974	1.0155	1404	2.1983	2300	1.7985	2151	1.8317	5140	1.5124	3827	1.6762	1423
6788	y2	m30	2021-11-30	Scan2	1.0022	112191	1.1537	138315	1.9854	1.6211	1.8063	1.8713	1.7891	1.8245	1.8099	1.5688	1	1.1165	1	1.7242	24206	0.9615	1603	1.0669	2366			1.4967	937	1.4383	439	1.417	460	1.2759	498	1.7387	985	0.9539	1187	2.0926	2035	1.7303	2280	1.8003	4951	1.4632	3719	1.5145	1045
6789	bl	bl	2019-10-16	BL	1.062	92533	1.2011	113991	2.2785	1.7673	1.7946	1.8786	1.6621	1.5539	1.7122	1.4256	1	0.9688	1	1.8224	17884	1.1185	1432	1.3518	1178			1.6351	836	1.7015	436	1.4663	403	1.5484	508	1.9839	1015	1.0697	1234	1.9232	1637	1.8939	1274	1.7614	3839	1.4234	2675	1.2428	2054
6790	bl	bl	2019-10-16	BL	1.025	95580	1.1835	118799	2.0043	1.6211	1.1417	1.2243	1.2005	1.0692	1.1479	0.9699	0	0.7081	0	1.6756	20751	0.7354	2104	1.0382	3228			1.2911	1203	1.3137	478	1.2917	574	1.2845	545	1.5499	1013	0.7546	1494	1.3099	1872	1.2028	1591	1.266	4849	1.3134	2228	0.9227	1377
6796	bl	bl	2019-09-19	BL	0.9958	109902	1.112	130524	2.048	1.5678	1.5099	1.6087	1.635	1.4837	1.5471	1.3913	1	0.9868	1	1.5433	19871	0.7624	2356	1.0093	2532			1.3065	896	1.3047	443	1.2293	382	1.2139	478	1.7196	1093	0.7729	1391	1.8797	1548	1.5829	1554	1.4895	4465	1.285	3495	1.0352	950
6796	y2	m24	2021-08-24	Scan2	0.9928	108961	1.1084	129610	2.0669	1.5773	1.6306	1.6748	1.7275	1.6032	1.6557	1.4938	1	1.0497	1	1.5566	18959	0.7699	2649	0.9996	2799			1.3535	875	1.3375	405	1.2083	328	1.4115	639	1.5941	434	0.8053	1438	1.9725	1511	1.6805	1470	1.6774	4312	1.3665	3417	1.1242	686
6797	bl	bl	2019-09-24	BL	0.9588	120549	1.0704	149304	1.7156	1.4501	1.1013	1.1456	1.0783	1.0604	1.0891	1.0175	0	0.751	1	1.5643	24029	0.9773	977	1.0411	1361			1.3314	810	1.2144	660	1.0625	645	1.1869	559	1.4702	1207	0.8749	1032	1.1673	3300	1.228	1264	1.1687	5289	1.065	3775	0.9921	2283
6797	y2	m24	2021-09-22	Scan2	0.9788	120549	1.0998	149304	1.8406	1.53	1.1611	1.2105	1.1451	1.1363	1.1544	1.0496	0	0.7546	1	1.6494	24019	0.9863	977	1.0815	1361			1.408	810	1.2787	660	1.1551	645	1.2525	559	1.5716	1207	0.8755	1032	1.2403	3300	1.2439	1264	1.2423	5289	1.1607	3775	1.0209	2283
6798	bl	bl	2019-12-18	BL	1.0364	121579	1.1892	151919	2.0469	1.7075	1.1792	1.4856	1.3452	1.2241	1.2573	1.0573	0	0.7364	0	1.8863	27079	1.3168	1293	1.5375	1903			1.9368	928	1.5278	850	1.5941	671	1.6754	544	1.8815	927	1.2607	1337	1.5509	2870	1.4276	2226	1.1827	5563	1.2839	3946	1.2041	2199
6800	bl	bl	2019-10-22	BL	1.0481	95120	1.2355	119459	2.5926	1.9169	2.1824	2.2507	1.934	1.9551	2.0726	1.6775	1	1.0812	1	1.9226	19683	1.1055	1304	1.2961	2245			1.82	882	1.8739	431	1.7477	448	1.6946	584	2.3584	1093	0.9622	1380	2.3418	1717	2.1886	976	2.0574	3646	1.5101	1729	1.3999	1547
6802	bl	bl	2019-11-22	BL	1.0325	88617	1.2076	111095	2.2548	1.7793	1.2583	1.4065	1.2647	1.2049	1.2567	1.0406	0	0.7063	0	1.8755	18140	1.0903	873	1.2416	1162			1.8618	998	1.6566	564	1.5853	509	1.5015	644	2.1585	1271	0.9201	1121	1.2798	1433	1.4121	722	1.3329	4486	1.299	2489	1.1156	2288
6803	bl	bl	2019-10-03	BL	1.0658	101269	1.1783	126774	2.0269	1.5522	1.5641	1.6243	1.7429	1.7072	1.6506	1.4008	1	1.0633	1	1.4515	20439	0.7333	1966	0.9779	2347			1.2374	963	1.4361	517	1.2593	495	1.2522	423	1.5605	1090	0.6429	1074	2.1834	2209	1.5413	1434	1.5903	5300	2.1079	2814	1.1735	1349
6805	bl	bl	2020-01-09	BL	1.0822	103455	1.2003	135507	2.0735	1.6345	1.7965	1.7462	1.9188	1.7053	1.8035	1.5025	1	1.1034	1	1.6297	21127	0.8813	1691	1.1461	1681			1.3163	979	1.3388	433	1.1943	478	1.3191	856	1.4921	1349	0.7167	1912	1.9728	1722	1.5878	1517	1.9306	5934	1.7795	2952	1.2013	2174
6805	y2	m24	2021-12-09	Scan2	1.1157	100663	1.2693	130619	2.3339	1.7753	1.9634	1.9468	2.1155	1.8595	1.9772	1.5578	1	1.1137	1	1.7228	21477	0.8546	2197	1.1954	1899			1.4291	845	1.4235	390	1.2037	374	1.4165	379	1.2014	937	0.7437	1808	2.2283	1673	1.8959	1645	2.1121	5867	2.0377	2406	1.2009	1853
6809	bl	bl	2019-10-08	BL	1.1557	104771	1.3694	134215	2.7101	2.0881	2.265	2.3514	2.2838	2.1236	2.2446	1.6391	1	1.0749	1	2.1848	22263	1.2439	1765	1.4925	2034			1.8878	1030	2.0278	455	1.927	466	1.9633	460	2.2846	1109	1.0809	1594	2.444	3172	2.1302	1962	2.1886	5218	2.0067	2865	1.3335	3099
6816	bl	bl	2019-11-05	BL	1.0575	100820	1.2398	126024	2.3108	1.8282	1.3637	1.4676	1.2033	1.1683	1.2814	1.0335	0	0.7009	0	1.934	19661	1.1246	1145	1.3454	1244			1.8308	684	1.6662	410	1.5276	401	1.5576	450	2.1552	842	1.0778	964	1.5	1931	1.4282	1543	1.3787	4946	1.2568	2632	1.1268	1863
6816	y2	m24	2021-11-17	Scan2	1.0521	100820	1.2288	126024	2.2267	1.7811	1.3574	1.4396	1.1618	1.1438	1.26	1.0255	0	0.7074	0	1.8879	19653	1.0149	1145	1.3413	1244			1.7528	684	1.5544	410	1.4904	401	1.487	450	2.039	842	0.9683	964	1.4225	1931	1.4298	1543	1.4062	4946	1.2532	2632	1.2093	1863
6820	bl	bl	2019-12-10	BL	0.9747	100038	1.12	121972	2.2494	1.7033	1.7116	1.7824	1.8041	1.662	1.7271	1.5421	1	1.014	1	1.7405	20297	0.8533	2280	1.1033	2713			1.4576	819	1.3067	606	1.1531	475	1.2128	960	1.3311	1021	0.6054	2308	1.925	2333	1.867	2033	1.7976	3546	1.0032	3152	1.3211	2028
6822	bl	bl	2019-10-15	BL	0.9606	87087	1.072	109257	1.897	1.4616	1.111	1.1633	1.1539	1.075	1.1192	1.044	0	0.7657	1	1.4157	15538	0.9182	955	1.0152	1604			1.5145	656	1.3501	726	1.257	526	1.4597	593	1.7488	894	0.9718	669	1.2555	1748	1.1548	1392	1.151	6099	1.1164	3052	0.9219	2263
6823	bl	bl	2020-01-15	BL	0.9727	105004	1.1927	136886	2.1369	1.7166	1.094	1.1589	1.1816	1.0861	1.1223	0.9409	0	0.6538	0	1.8202	21893	0.6649	3657	1.0826	2463			1.34	788	1.2611	569	1.1876	460	1.1401	864	1.7248	1016	0.6475	1942	1.3967	2347	1.1294	2108	1.1836	6330	1.2675	2711	1.0097	1772
6825	bl	bl	2019-11-07	BL	1.0344	104383	1.1481	131218	1.9791	1.5173	1.5897	1.5164	1.625	1.6208	1.6024	1.3957	1	1.0561	1	1.4246	17822	0.851	1766	1.1052	1272			1.1323	688	1.3395	342	1.0637	358	1.3038	341	1.5354	937	0.8081	878	1.9257	1619	1.4691	1587	1.7027	4095	1.2298	2075	1.0575	1082
6832	bl	bl	2020-01-14	BL	0.9651	107085	1.1234	132450	1.9975	1.5982	1.7669	1.7242	1.5608	1.5064	1.6544	1.4727	1	1.0352	1	1.6738	24180	0.7693	2501	1.1124	2477			1.3775	1011	1.5217	511	1.522	483	1.4496	770	1.4029	1288	0.6079	1509	1.6431	2121	1.9561	1473	1.71	6453	1.217	3261	1.0692	1638
6834	bl	bl	2020-01-09	BL	0.998	100623	1.1671	125612	2.3058	1.7774	1.1738	1.3571	1.2361	1.1907	1.2063	1.0336	0	0.6787	0	1.8592	20698	0.9856	1071	1.2165	1769			1.9619	639	1.5113	492	1.6294	436	1.4818	368	1.9908	670	0.9448	1365	1.4174	1674	1.3717	1259	1.2374	4921	1.3089	2295	1.076	1313
6839	bl	bl	2020-01-21	BL	1.0706	75618	1.1977	93625	2.2732	1.7121	1.8711	2.034	1.8557	1.7207	1.8443	1.5399	1	1.0772	1	1.6655	14770	0.8846	2218	1.1391	2107			1.3014	841	1.6895	405	1.5022	361	1.5587	393	1.809	991	0.8849	1150	2.1834	1515	1.8494	1565	1.6351	4768	1.6381	2288	1.1743	1150
6840	bl	bl	2019-12-18	BL	1.0347	102497	1.1794	125268	2.4925	1.798	2.1971	2.2433	2.0831	1.9447	2.116	1.7941	1	1.1769	1	1.7221	18529	1.0263	1949	1.2682	1485			1.614	963	1.6822	459	1.6818	481	1.4641	522	1.8612	948	1.0363	1376	2.3686	1851	2.3438	1434	2.2451	4655	1.5594	4067	1.3266	863
6842	bl	bl	2020-02-25	BL	1.0228	102797	1.1376	125977	1.8324	1.4953	1.1088	1.1964	1.1434	1.0945	1.1207	0.9851	0	0.7495	1	1.5159	19434	0.8651	1369	1.0195	1861			1.4632	807	1.3996	489	1.3292	489	1.2901	521	1.6673	1076	0.9041	798	1.344	1958	1.2041	1353	1.1378	7447	1.1805	2773	0.9768	2626
6846	bl	bl	2020-01-23	BL	1.0975	112993	1.2858	144192	2.3897	1.8904	2.0139	2.1119	2.0434	1.947	2.015	1.5671	1	1.0659	1	1.9958	26019	1.237	1281	1.2934	2067			1.8169	1138	1.7797	604	1.6325	585	1.6053	691	2.0603	1500	1.1273	1421	2.469	1810	1.9157	2758	1.9664	6330	1.5617	3760	1.4097	1986
6847	bl	bl	2020-02-20	BL	1.0293	92412	1.1657	113111	2.082	1.6726	1.217	1.2905	1.2159	1.208	1.2203	1.0468	0	0.7296	0	1.77	19021	0.8387	2250	1.1228	2809			1.6326	1017	1.3395	578	1.2015	895	1.2441	579	1.8064	1228	0.8477	1024	1.4677	1753	1.2608	2486	1.2313	6411	1.2351	2892	1.1565	2829
6854	bl	bl	2020-03-04	BL	1.0546	102025	1.2088	129114	2.066	1.673	1.7064	1.7239	1.6436	1.5454	1.6543	1.3686	1	0.9888	1	1.7442	23635	0.8839	1816	1.2532	1235			1.5348	864	1.381	512	1.3073	448	1.336	495	1.6699	1148	0.786	1332	1.8969	1683	1.6536	1355	1.6731	5519	1.4126	4155	1.0935	1381
6854	y2	m24	2022-03-22	Scan2	1.1225	101670	1.3191	127991	2.4703	1.9424	2.1704	2.1899	1.9582	1.8371	2.0402	1.5466	1	1.0504	1	2.0377	23857	1.0141	1853	1.3358	1294			1.8481	812	1.6994	514	1.5428	458	1.6653	468	2.0783	1204	0.914	1613	2.0569	1608	2.2426	1317	2.0696	5370	1.6587	4272	1.335	1474
6863	bl	bl	2020-09-09	BL	1.0753	86693	1.2509	107726	2.0829	1.7298	1.1828	1.2565	1.282	1.2183	1.221	0.9761	0	0.7059	0	1.8556	17094	0.8312	1991	1.2018	2711			1.1184	796	1.3052	365	1.0007	334	1.2195	339	1.8395	1147	0.8231	1462	1.5424	1884	1.2971	1262	1.3253	3670	1.3384	2426	1.1885	1189
6869	bl	bl	2021-04-20	BL	0.9911	111869	1.1323	131841	2.4549	1.8057	1.7548	1.8467	1.6206	1.6395	1.696	1.4979	1	0.9393	1	1.8298	16899	0.769	3064	1.2017	3060			1.4096	1305	1.3472	427	1.3203	411	1.0209	512	1.8495	1086	0.6461	1201	1.9555	1015	1.8268	2457	1.6925	4850	1.4931	2614	1.1273	1291
6872	bl	bl	2020-08-26	BL	1.0245	106410	1.2033	135591	2.2638	1.7992	1.2	1.2849	1.1794	1.1913	1.1968	0.9946	0	0.6652	0	1.9305	22323	0.9983	1056	1.2645	1558			1.7162	880	1.6328	460	1.5003	397	1.5696	471	2.0767	887	0.9472	1008	1.4149	1638	1.294	1667	1.2367	4994	1.0972	3370	1.1356	1905
6880	bl	bl	2021-02-23	BL	0.9989	114723	1.1942	144129	2.3246	1.8271	1.2061	1.4355	1.3156	1.2843	1.2713	1.0646	0	0.6958	0	1.9627	23058	1.0977	1027	1.2923	1713			1.9084	990	1.526	606	1.494	557	1.5733	648	2.2851	968	0.9972	1109	1.3059	1885	1.3718	1866	1.1892	6112	1.2832	3094	1.0941	2003
6884	bl	bl	2020-09-23	BL	0.9773	110316	1.0835	139669	1.8383	1.477	1.4379	1.6124	1.398	1.4044	1.4286	1.3185	1	0.9672	1	1.5092	22304	0.9036	1090	1.0285	1283			1.5637	995	1.4739	444	1.4854	549	1.4749	425	1.6749	1159	0.833	1086	1.5931	2105	1.6234	1066	1.3053	5147	1.1525	4140	1.1162	1647
6886	bl	bl	2020-10-28	BL	1.0433	88420	1.1919	113341	2.024	1.6218	1.2792	1.4016	1.4341	1.2972	1.3399	1.1242	1	0.8262	1	1.6494	16115	0.9458	1015	1.2261	1387			1.6788	634	1.1854	557	1.1181	561	1.4561	513	1.85	997	0.924	904	1.5608	1981	1.2287	2224	1.3115	4385	1.4253	2816	1.063	1355
6888	bl	bl	2020-11-10	BL	1.0407	104805	1.1937	133581	2.105	1.6616	1.2521	1.3298	1.3044	1.2031	1.2619	1.0572	0	0.7594	1	1.6862	18730	0.9949	1155	1.256	1357			1.562	813	1.5654	461	1.6054	466	1.6172	563	2.0067	1081	1.0641	853	1.289	2850	1.2601	1553	1.349	5591	1.1889	4794	1.123	1906
6889	bl	bl	2020-10-15	BL	0.9883	129800	1.1837	164439	2.0598	1.7018	1.1152	1.2236	1.1672	1.0717	1.1288	0.9536	0	0.6633	0	1.862	27484	1.077	923	1.1787	2073			1.7179	1345	1.5562	744	1.5827	755	1.6743	869	2.0589	1292	1.0257	1047	1.3029	2639	1.2397	1967	1.1926	7393	1.2234	5022	1.0796	2079
6891	bl	bl	2020-11-12	BL	1.0625	113620	1.2008	142019	2.5684	1.8487	2.3124	2.3752	2.2282	2.3169	2.2923	1.909	1	1.24	1	1.7768	18542	0.8988	2903	1.3876	1389			1.6796	1062	1.3841	362	1.4438	312	1.6883	526	1.9612	654	0.8884	2415	2.3337	2017	2.2355	1243	2.2637	5240	1.9098	3042	1.5341	1064
6901	bl	bl	2021-02-23	BL	0.9517	112349	1.1072	135299	2.2284	1.6853	1.2464	1.3482	1.2424	1.162	1.2319	1.1127	1	0.731	0	1.7203	18919	0.9007	1547	1.0492	3037			1.5319	966	1.4086	452	1.5422	519	1.3873	456	1.8274	1077	0.8468	1080	1.3874	2468	1.4238	1626	1.3336	4462	1.2584	2974	1.1182	1510
6907	bl	bl	2021-05-19	BL	0.9527	112444	1.094	141249	1.8451	1.5056	1.0738	1.165	1.1193	1.0762	1.0942	1.0002	0	0.7267	0	1.5779	22565	0.9541	1263	1.1874	1601			1.4606	1306	1.3664	500	1.3891	587	1.273	500	1.7048	1244	0.7997	1021	1.282	3002	1.1517	1283	1.1193	5024	1.154	3361	1.0952	1945
6911	bl	bl	2021-04-22	BL	1.02	126048	1.1557	154327	1.794	1.5269	1.0673	1.1082	1.1316	1.0877	1.0947	0.9472	0	0.7169	0	1.6311	21344	0.6607	2851	1.1322	2123			1.0686	1290	1.0033	465	0.919	442	0.8272	484	1.3699	1218	0.5988	2621	1.2703	2624	1.052	1534	1.0939	6814	1.199	3724	1.0118	1970
6925	bl	bl	2021-06-01	BL	0.9783	101060	1.1106	124979	1.7595	1.4515	1.0291	1.1101	1.124	1.0349	1.0631	0.9573	0	0.7324	0	1.4843	20116	0.8584	1158	1.0917	1873			1.3386	825	1.3102	412	1.27	425	1.1624	282	1.5811	1028	0.6496	2192	1.298	2177	1.1291	1282	1.0612	6260	1.1653	2868	0.9342	2468
6926	bl	bl	2021-08-13	BL	1.1014	87327	1.2552	106641	2.4006	1.8757	1.3116	1.4516	1.3196	1.305	1.3219	1.0532	0	0.7048	0	1.9713	17102	0.9215	2015	1.2048	2451			1.7565	781	1.6776	415	1.4382	389	1.6215	381	2.1651	1052	0.987	1085	1.4813	1676	1.4315	1670	1.3212	4441	1.3872	2637	1.2789	1204
6929	bl	bl	2021-06-15	BL	1.0305	100215	1.1838	124067	2.16	1.7086	1.1944	1.3025	1.2305	1.1683	1.2064	1.0191	0	0.706	0	1.782	21113	1.1073	801	1.2979	1404			2.0212	1029	1.498	824	1.5333	859	1.601	699	2.0218	1084	1.0083	945	1.4564	2608	1.3179	1464	1.2326	6522	1.2342	3272	1.1432	2190
6931	bl	bl	2021-06-03	BL	1.0737	95542	1.2838	121732	2.1644	1.8166	1.2342	1.3487	1.1946	1.1632	1.2133	0.9451	0	0.6679	0	2.0015	22755	1.1768	1131	1.4049	1264			1.7965	1313	1.6179	584	1.6662	600	1.5367	687	2.0362	1331	1.044	1339	1.4233	2910	1.4978	1105	1.3442	4597	1.231	3119	1.1474	1772
6934	bl	bl	2021-06-17	BL	1.0971	109814	1.2938	134836	2.4029	1.9328	1.3233	1.505	1.3369	1.2107	1.3146	1.0161	0	0.6802	0	2.1017	21327	1.1713	1396	1.3059	2388			1.8932	1032	1.6003	541	1.6668	525	1.4458	342	1.9438	1246	1.011	1041	1.5337	2275	1.6626	970	1.4705	5456	1.3676	2428	1.1654	1638
6935	bl	bl	2021-08-12	BL	1.0185	78780	1.1491	102246	1.898	1.5592	1.2178	1.2514	1.2118	1.1636	1.206	1.0495	0	0.7735	1	1.6305	18877	1.1519	673	1.2348	1114			1.6248	609	1.5845	487	1.4373	547	1.5926	521	1.7208	889	1.1113	651	1.2809	1652	1.3253	1125	1.2831	5326	1.2461	2645	1.0924	1371
6939	bl	bl	2021-07-07	BL	1.0513	122341	1.1987	153836	1.831	1.612	1.1767	1.1806	1.2144	1.1004	1.1709	0.9768	0	0.7263	0	1.8063	20521	0.7566	2755	1.1218	2645			1.036	662	1.2434	324	1.0851	293	1.2319	306	1.1804	500	0.7594	1631	1.228	3242	1.2166	1402	1.2443	5839	1.2468	4164	0.9749	2246
6941	bl	bl	2021-10-06	BL	1.0293	109859	1.2048	138150	2.0883	1.7587	1.3684	1.4913	1.3348	1.2865	1.3481	1.119	1	0.7665	1	1.9832	24850	1.211	1142	1.28	1695			1.6754	1147	1.4787	646	1.5093	587	1.3429	636	1.9172	1082	0.986	1408	1.5547	2525	1.5135	1368	1.4086	5768	1.2898	3128	1.3209	2043
6942	bl	bl	2021-07-07	BL	1.051	97512	1.2025	124865	2.1091	1.6867	1.365	1.4509	1.422	1.3027	1.3759	1.1441	1	0.8157	1	1.7485	22640	1.2012	884	1.208	1773			1.952	1033	1.4789	641	1.4217	883	1.6661	713	2.0129	1265	1.2198	754	1.694	1703	1.3904	1998	1.4491	5777	1.4914	2304	1.0996	1878
6943	bl	bl	2021-08-13	BL	1.0326	109372	1.2344	137200	2.3988	1.9316	1.2753	1.3967	1.2953	1.25	1.284	1.0402	0	0.6647	0	2.1615	23558	1.2431	1010	1.3654	1675			1.9829	1066	1.6968	596	1.6578	586	1.7035	760	2.2274	1333	0.9807	1324	1.5253	2295	1.4769	1709	1.4009	5072	1.299	2837	1.0024	2112
6944	bl	bl	2021-08-25	BL	1.0924	99571	1.2394	131552	2.2811	1.8029	1.915	1.8434	1.726	1.5899	1.7853	1.4404	1	0.9903	1	1.8881	24167	1.1033	1282	1.3227	1594			1.7682	1235	2.0172	610	1.7738	582	1.8348	508	1.8098	1176	0.783	1401	1.9669	2638	2.033	2215	1.9209	6076	1.3288	2951	1.338	1508
6951	bl	bl	2022-01-05	BL	0.9372	89497	1.138	112112	2.4221	1.7783	1.1083	1.2291	1.1418	1.0173	1.1064	0.9723	0	0.6222	0	1.7747	17994	0.963	1011	1.2745	1337			1.8672	760	1.6464	578	1.5009	527	1.6792	560	2.0407	898	0.9694	905	1.3634	2176	1.2419	1801	1.1321	6694	1.2077	2712	0.9706	1439
6956	bl	bl	2021-10-19	BL	1.0453	104237	1.2369	126285	2.6631	1.968	1.3128	1.4627	1.3584	1.2594	1.323	1.0696	0	0.6722	0	2.0041	20100	0.9169	1331	1.2967	2185			1.6539	965	1.6325	447	1.5531	439	1.3793	463	2.2832	1088	0.8175	1484	1.5327	1796	1.4134	1541	1.3806	5080	1.3448	3922	1.0581	1675
6957	bl	bl	2021-10-12	BL	1.0134	117910	1.2302	146465	2.5523	2.0027	1.3252	1.4527	1.3797	1.2429	1.3292	1.0805	1	0.6637	0	2.2255	24434	0.7562	2697	1.3368	1405			1.6253	937	1.6509	515	1.4632	433	1.5554	973	1.4075	969	0.7469	1857	1.4426	2372	1.5299	1488	1.4047	7427	1.4246	3505	1.1301	1597
6958	bl	bl	2021-10-12	BL	1.0826	80895	1.2525	102281	2.3838	1.8297	1.323	1.3245	1.3371	1.3008	1.3227	1.0561	0	0.7229	0	1.8528	16307	0.9581	1047	1.417	1006			1.8669	679	1.5821	673	1.4789	530	1.7503	394	2.2246	751	1.1621	876	1.5319	1549	1.282	1231	1.3793	3860	1.3803	2268	1.2003	1195
6961	bl	bl	2021-07-06	BL	1.0039	112067	1.115	136574	1.8549	1.4907	1.1258	1.172	1.1818	1.0952	1.1379	1.0205	0	0.7633	1	1.5021	19510	0.7693	1888	1.0313	1976			1.4373	828	1.4599	468	1.3237	416	1.2007	524	1.5495	971	0.7507	1649	1.3097	1967	1.1723	1481	1.2741	5112	1.1782	2669	1.0011	1819
6962	bl	bl	2021-08-03	BL	1.0341	90283	1.2115	112042	2.1221	1.7401	1.7411	1.7778	1.5952	1.592	1.6687	1.3774	1	0.959	1	1.8866	22199	1.0361	1088	1.2107	1772			1.6046	983	1.6652	492	1.4864	470	1.5597	560	1.8219	1156	0.8731	997	1.8057	1422	1.7852	1195	1.6543	3671	1.3762	2760	1.1908	884
6963	bl	bl	2021-11-03	BL	0.9856	97849	1.1758	122306	2.2844	1.7328	1.1448	1.2546	1.1751	1.1008	1.1497	0.9778	0	0.6635	0	1.7383	19267	0.9054	1014	1.1142	1644			1.5811	807	1.511	401	1.4769	413	1.3976	497	2.0761	889	0.7862	1173	1.4786	2267	1.2504	1158	1.1925	4496	1.1885	2322	0.9451	1770
6964	bl	bl	2021-10-12	BL	1.0255	91139	1.0824	114418	1.4025	1.1971	1.477	1.4598	1.4962	1.4024	1.4666	1.355	1	1.2251	1	1.1065	19064	0.5996	2149	0.8479	1573			0.9861	523	0.8391	310	1.0116	746	0.9681	405	1.1316	640	0.5553	1845	1.5222	2824	1.4516	3132	1.5328	6772	1.6104	3001	1.0907	1636
6965	bl	bl	2021-09-09	BL	0.9889	104480	1.1078	127567	1.8888	1.5169	1.7299	1.8303	1.6571	1.6278	1.6939	1.5291	1	1.1168	1	1.554	20060	0.9365	1844	1.1194	1699			1.1419	1152	1.1208	674	1.261	379	0.9936	456	1.513	881	0.8799	920	1.8824	1946	1.8347	2533	1.5949	6719	1.3398	3510	1.062	1828
6966	bl	bl	2021-07-21	BL	0.9517	99929	1.1097	121762	2.0837	1.6278	1.1363	1.2185	1.1579	1.0535	1.1306	1.0189	0	0.6946	0	1.6899	19879	0.854	1571	1.0804	2384			1.5129	967	1.4041	459	1.418	555	1.3201	493	1.7637	974	0.7763	1353	1.3151	1948	1.2788	1672	1.2424	5680	1.1603	2660	0.9451	1680
6969	bl	bl	2021-07-28	BL	0.952	97297	1.1023	124574	1.9718	1.5554	1.4329	1.5258	1.6242	1.3628	1.4804	1.343	1	0.9518	1	1.5922	21629	0.8211	2339	1.0004	2553			1.3327	855	1.3378	765	1.1821	447	1.1838	459	1.1973	453	0.8111	1616	1.7264	2742	1.5259	1469	1.5105	6417	1.3272	3202	1.1313	2114
6971	bl	bl	2021-07-02	BL	1.0292	111314	1.2051	141422	2.1814	1.7506	1.2575	1.3581	1.3589	1.2725	1.2974	1.0766	0	0.7411	1	1.8653	25846	0.8472	1760	1.2724	2217			1.7972	694	1.4357	430	1.4381	550	1.5268	564	1.8752	1104	0.89	1403	1.5153	2691	1.3907	2289	1.3845	5056	1.3951	3583	1.0471	2171
6974	bl	bl	2021-11-17	BL	1.0867	95754	1.2751	119701	2.5313	1.9565	1.38	1.364	1.3656	1.3753	1.3737	1.0774	0	0.7021	0	2.0632	21737	0.9121	1339	1.2653	1676			1.696	694	1.3632	371	1.2612	351	1.3359	624	1.9522	1154	0.8928	1084	1.5979	1801	1.3552	1235	1.4252	5340	1.3985	2174	1.1478	1864
6977	bl	bl	2021-11-17	BL	1.0664	91543	1.2516	114987	2.4421	1.8715	1.3004	1.3852	1.3238	1.2554	1.3028	1.0409	0	0.6961	0	1.9209	19527	1.0367	1146	1.2334	2000			1.9693	805	1.7401	433	1.7234	441	1.6909	528	2.108	848	1.0137	1109	1.5108	1936	1.3851	1582	1.3558	4494	1.3887	3176	1.1732	1128
6986	bl	bl	2021-11-09	BL	0.9923	112794	1.1414	137415	2.2633	1.7316	1.6356	1.7755	1.6268	1.6281	1.64	1.4368	1	0.9471	1	1.7899	21963	1.0812	947	1.2304	1629			1.7564	896	1.4583	813	1.3591	785	1.1643	759	1.9842	1420	0.9176	950	2.1986	2330	1.7047	1824	1.5817	5968	1.356	2707	1.1915	1602
6988	bl	bl	2021-11-03	BL	0.9688	94597	1.1198	123293	1.7959	1.5731	1.1417	1.1442	1.0887	1.077	1.1128	0.9938	0	0.7074	0	1.8037	20154	0.8537	1386	1.2335	1135			1.314	979	1.3641	481	1.2897	499	1.3752	583	1.6679	1183	0.7707	938	1.4183	1561	1.1013	1229	1.2067	4727	1.0312	2333	1.0713	1394
6989	bl	bl	2021-10-19	BL	1.0141	103323	1.1381	127177	2.1937	1.6568	1.7706	1.9357	1.715	1.5621	1.7205	1.5117	1	1.0384	1	1.6386	20804	1.0467	905	1.0888	1179			1.8697	888	1.6219	540	1.5935	618	1.6069	509	2.035	964	1.0439	863	1.9023	2276	2.0211	2079	1.6999	4810	1.4733	2824	1.1418	1157
6992	bl	bl	2022-01-11	BL	0.9245	107641	1.0633	135119	1.8126	1.4598	1.0336	1.1087	1.0793	0.97	1.0369	0.9751	0	0.7103	0	1.5033	23160	0.7549	1548	0.9839	2048			1.276	918	1.2079	469	1.1686	533	1.1616	435	1.5375	1036	0.7638	939	1.1558	2045	1.095	1539	1.0968	6010	1.1814	3156	0.8433	1383
6993	bl	bl	2021-11-10	BL	1.0187	106702	1.1753	131487	2.189	1.6908	1.2032	1.2714	1.2161	1.1609	1.2023	1.0229	0	0.7111	0	1.7081	19312	0.7498	2074	1.1023	1753			1.6769	1085	1.281	769	1.3164	780	1.1474	559	1.679	1112	0.6546	1627	1.4041	2262	1.2991	2055	1.302	6597	1.2898	3765	1.0277	1340
6995	bl	bl	2021-12-02	BL	1.0533	94995	1.2145	120186	2.0802	1.6673	1.1503	1.1924	1.2208	1.1887	1.1821	0.9733	0	0.709	0	1.707	19558	0.8258	1186	1.1366	1437			1.7206	821	1.2245	639	1.2106	818	1.1254	627	1.874	1370	0.8071	1102	1.4265	2375	1.3061	1636	1.2143	7826	1.2169	3406	1.0408	1616
6998	bl	bl	2021-10-05	BL	1.0421	114057	1.2385	144315	2.2848	1.8308	1.2913	1.3933	1.2143	1.1961	1.2538	1.0123	0	0.6848	0	1.9691	23807	1.1719	1034	1.3955	1425			2.2099	1033	1.6608	1124	1.764	1157	1.9761	871	2.2343	1502	1.0915	1157	1.4842	2407	1.5577	1527	1.2637	8386	1.1832	3669	1.2473	1690
7007	bl	bl	2021-10-21	BL	1.0589	93638	1.1761	114457	1.9255	1.5797	1.5979	1.734	1.6711	1.5084	1.6047	1.3644	1	1.0158	1	1.6376	19117	0.958	1824	1.2084	1558			1.4062	1002	1.4727	667	1.3575	495	1.4721	714	1.8723	1185	0.9701	1208	1.7809	1983	1.6642	1104	1.5886	5821	1.4009	2937	1.1707	1266
7008	bl	bl	2021-11-18	BL	1.0668	110901	1.2383	136812	2.4284	1.8667	1.1796	1.2629	1.1707	1.2018	1.1865	0.9582	0	0.6356	0	1.9333	20906	0.9457	1266	1.3949	1308			1.9345	688	1.3976	736	1.2809	616	1.6729	513	2.2865	965	0.9909	1236	1.4308	2036	1.3497	1210	1.2206	5737	1.2352	2778	1.0791	1414
7011	bl	bl	2022-01-18	BL	0.9828	103785	1.1659	134101	2.0535	1.6467	1.1084	1.2087	1.1525	1.0681	1.1171	0.9582	0	0.6784	0	1.7208	21726	1.0753	647	1.3124	1043			1.7339	935	1.4447	835	1.5799	490	1.657	678	1.9296	994	1.0445	794	1.3399	2124	1.233	1249	1.1696	5274	1.1539	3487	1.0157	1797
7015	bl	bl	2021-12-02	BL	1.0089	126302	1.1868	154161	2.1052	1.7368	1.0834	1.2019	1.3575	1.1464	1.1866	0.9999	0	0.6832	0	1.9185	26064	0.6988	3541	1.2495	1933			1.306	967	1.1063	614	0.9727	530	1.1492	622	1.438	1218	0.6423	1957	1.4222	2125	1.1191	1958	1.1818	5717	1.3526	2934	1.0082	1981
7016	bl	bl	2021-10-28	BL	1.0293	90477	1.1858	114898	1.983	1.6356	1.1652	1.2381	1.1941	1.1589	1.1771	0.9927	0	0.7197	0	1.7381	20273	1.019	1024	1.1632	2087			1.7693	911	1.4364	702	1.4659	451	1.4512	532	1.8376	941	0.9967	1012	1.2662	2404	1.2724	1139	1.2203	5596	1.2361	2758	0.9907	1579
7020	bl	bl	2021-12-14	BL	0.9438	113441	1.1174	145209	1.918	1.5789	1.3623	1.5437	1.3785	1.2426	1.3519	1.21	1	0.8563	1	1.7013	24313	1.1045	839	1.1675	1499			1.4601	1083	1.4382	581	1.3568	585	1.2747	798	1.8133	1483	0.776	1401	1.6337	1876	1.4763	1846	1.2267	4666	1.2673	2644	1.0214	2125
7024	bl	bl	2022-01-19	BL	1.0892	116535	1.2493	140039	2.6446	1.981	1.3411	1.4894	1.3641	1.3397	1.3572	1.0864	1	0.6851	0	2.049	19888	1.0224	1328	1.418	1211			2.0066	887	1.9302	473	2.0144	534	1.8077	486	2.44	1206	0.9765	1238	1.773	1963	1.5153	1673	1.4344	7154	1.4096	3889	1.1568	1109
7029	bl	bl	2022-02-24	BL	1.0534	107290	1.2421	133778	2.3666	1.8531	1.2536	1.345	1.2263	1.2164	1.2445	1.002	0	0.6716	0	1.9508	20631	1.0117	1063	1.4082	1133			1.9052	1087	1.7559	586	1.6138	571	1.4797	721	2.22	1204	0.8704	1202	1.5138	1715	1.2923	2513	1.2784	7140	1.321	2841	1.1367	1979
[truncated: 197 more columns]

## Sheet: 2_amyloid negative
RID	VISCODE2	Diagnosis_BL	MMSE_BL	MMSE_FU	TP	CEREBELLUMGREYMATTER_SUVR	CEREBELLUMGREYMATTER_VOLUME	WHOLECEREBELLUM_SUVR	WHOLECEREBELLUM_VOLUME	ERODED_SUBCORTICALWM_SUVR	COMPOSITE_REF_SUVR	FRONTAL_SUVR	CINGULATE_SUVR	PARIETAL_SUVR	TEMPORAL_SUVR	COMPOSITE_SUVR	SUMMARYSUVR_WHOLECEREBNORM	SUMMARYSUVR_WHOLECEREBNORM_1.08CUTOFF	SUMMARYSUVR_COMPOSITE_REFNORM	SUMMARYSUVR_COMPOSITE_REFNORM_0.74CUTOFF	BRAINSTEM_SUVR	BRAINSTEM_VOLUME	VENTRICLE_3RD_SUVR	VENTRICLE_3RD_VOLUME	VENTRICLE_4TH_SUVR	VENTRICLE_4TH_VOLUME	VENTRICLE_5TH_SUVR	VENTRICLE_5TH_VOLUME	CC_ANTERIOR_SUVR	CC_ANTERIOR_VOLUME	CC_CENTRAL_SUVR	CC_CENTRAL_VOLUME	CC_MID_ANTERIOR_SUVR	CC_MID_ANTERIOR_VOLUME	CC_MID_POSTERIOR_SUVR	CC_MID_POSTERIOR_VOLUME	CC_POSTERIOR_SUVR	CC_POSTERIOR_VOLUME	CSF_SUVR	CSF_VOLUME	CTX_LH_BANKSSTS_SUVR	CTX_LH_BANKSSTS_VOLUME	CTX_LH_CAUDALANTERIORCINGULATE_SUVR	CTX_LH_CAUDALANTERIORCINGULATE_VOLUME	CTX_LH_CAUDALMIDDLEFRONTAL_SUVR	CTX_LH_CAUDALMIDDLEFRONTAL_VOLUME	CTX_LH_CUNEUS_SUVR	CTX_LH_CUNEUS_VOLUME	CTX_LH_ENTORHINAL_SUVR
767	m126	CN	29	29	BL	1.0727	94826	1.2537	119267	2.3356	1.8604	1.3162	1.3752	1.3095	1.3486	1.3244	1.0564	0	0.7119	0	1.9918	19072	0.9054	1327	1.2017	2261			1.7373	913	1.7508	514	1.6038	461	1.5253	532	2.0014	945	0.8737	1222	1.6081	1497	1.3748	944	1.325	4355	1.3147	2587	1.3331
4214	m66	LMCI	30	30	BL	0.9768	104183	1.16	128398	2.1854	1.7509	1.1593	1.2651	1.1839	1.1197	1.1648	1.0041	0	0.6652	0	1.9074	20441	0.8199	2237	1.1941	2530			1.3864	1000	1.3102	452	1.19	457	1.0485	473	1.5055	1184	0.7503	1590	1.388	1604	1.2903	1603	1.215	4928	1.2113	2965	1.1153
4856	m66	CN	30	30	BL	0.9682	102983	1.1622	130941	2.2677	1.7318	1.1251	1.1509	1.1213	1.0536	1.111	0.956	0	0.6415	0	1.7656	20823	0.6826	2209	1.1132	1729			1.2646	933	1.3304	457	1.1494	399	1.2108	495	1.4963	1224	0.7285	1312	1.2952	1640	1.1559	2099	1.1608	5714	1.1871	2249	1.0095
6001	m48	LMCI	27	27	Scan2	1.0551	83546	1.1827	101943	2.0354	1.6197	1.1418	1.2169	1.1826	1.1281	1.1552	0.9768	0	0.7132	0	1.6411	15142	0.7452	2250	1.1794	1830			1.4074	801	1.3699	410	1.2894	353	1.4215	339	1.7863	953	0.8007	1393	1.4119	1471	1.207	1312	1.192	4296	1.2607	3528	1.0542
6002	bl	LCMI	30	30	BL	1.0391	113359	1.2136	135057	2.1337	1.7747	1.2099	1.3265	1.2211	1.1578	1.2087	0.996	0	0.6811	0	1.9768	21366	1.0796	1129	1.2835	1525			1.6469	913	1.6363	677	1.6086	532	1.7151	602	2.0572	901	1.0072	1182	1.464	2079	1.4145	1226	1.2345	5000	1.258	2907	1.0217
6013	bl	ADD	23	19	BL	0.979	98442	1.1016	126108	1.8794	1.5246	1.1333	1.157	1.1326	1.0693	1.1224	1.0188	0	0.7362	0	1.5928	15549	0.7432	1772	1.209	1023			1.3516	809	1.3525	421	1.3374	387	1.3107	374	1.5606	880	0.7057	1286	1.3029	1732	1.0997	1498	1.1618	4612	1.129	2901	0.7508
6015	bl	CN	29	30	BL	0.9771	120848	1.1418	160091	1.9037	1.6077	1.2175	1.269	1.1708	1.1021	1.1837	1.0367	0	0.7363	0	1.7777	26358	0.834	2170	1.1094	2031			1.385	1048	1.3833	605	1.2981	526	1.2505	599	1.7115	1106	0.7666	1829	1.4782	1972	1.2382	2340	1.167	7184	1.16	3637	1.1223
6024	bl	CN	30	28	BL	1.0818	97098	1.2232	120245	2.1501	1.6974	1.2933	1.5195	1.3633	1.211	1.3105	1.0714	0	0.772	1	1.719	19625	1.103	1068	1.2362	937			1.8177	1007	1.6777	501	1.7377	548	1.6136	540	2.1423	1228	0.9717	1438	1.5769	1894	1.515	1481	1.3811	5669	1.3761	3059	1.181
6027	bl	CN	30	29	BL	1.0443	110076	1.2201	135388	2.5263	1.8838	1.252	1.4041	1.2667	1.2485	1.2655	1.0372	0	0.6718	0	1.9049	19012	0.7601	2497	1.195	2442			1.7202	838	1.765	482	1.5372	388	1.7517	384	2.2424	1182	0.878	1198	1.5699	1776	1.4141	1683	1.2544	4884	1.348	2569	1.2783
6032	bl	CN	29		BL	1.07	102946	1.2463	123513	2.6397	1.9685	1.3202	1.469	1.3699	1.3079	1.3419	1.0767	0	0.6817	0	2.0195	18183	1.1045	1136	1.2513	2343			2.0213	872	1.8885	442	1.8738	460	1.9273	504	2.4878	1036	1.1602	938	1.603	2141	1.5435	2024	1.4716	4824	1.4365	2928	1.2241
6033	bl	EMCI	30	29	BL	1.0611	109302	1.2489	135831	2.4524	1.9185	1.2955	1.4287	1.2418	1.1383	1.2532	1.0035	0	0.6532	0	2.0541	22677	1.1996	1379	1.4161	1037			2.2363	1099	1.8246	455	1.9656	538	1.6524	564	2.0771	1118	1.0816	1162	1.5794	1379	1.4652	1473	1.4116	6392	1.4854	2685	1.1778
6037	bl	CN	30	30	BL	1.0219	109439	1.2275	140427	2.2768	1.8026	1.2474	1.3394	1.2395	1.2194	1.2451	1.0144	0	0.6908	0	1.9034	22356	0.9834	1523	1.2274	1787			1.9545	842	1.6784	548	1.5557	481	1.5605	796	2.0473	1128	0.9506	1479	1.471	2186	1.3653	1703	1.2588	4545	1.3436	2725	1.0848
6043	bl	CN	30	30	BL	0.9801	100302	1.1994	125378	2.3352	1.8412	1.1264	1.2614	1.1467	1.0731	1.1305	0.9426	0	0.614	0	1.9889	21220	0.6631	3198	1.2469	2149			1.4871	876	1.495	518	1.2166	515	1.0417	627	1.9975	1318	0.707	1816	1.1708	2651	1.2645	1588	1.2364	6503	1.1902	3553	1.0546
6045	bl	CN	29		BL	1.0366	111864	1.2369	141323	2.1616	1.7733	1.167	1.2696	1.2049	1.1757	1.1869	0.9596	0	0.6693	0	1.9215	24981	0.9303	1537	1.2354	1651			1.5509	852	1.4431	484	1.3248	456	1.4116	583	2.0297	1215	0.9216	1224	1.2585	2277	1.3177	1791	1.195	4695	1.3364	4324	1.0848
6046	bl	CN	30		BL	0.9983	107779	1.1715	133383	2.1202	1.6889	1.075	1.2525	1.1246	1.0829	1.1024	0.941	0	0.6527	0	1.775	22922	0.6168	2797	1.123	2717			1.4969	945	1.3003	478	1.1332	409	1.1785	586	1.8328	1237	0.6554	2453	1.3618	2692	1.3552	1335	1.0963	6684	1.1719	2621	0.9874
6054	bl	CN	30	30	BL	0.9373	116653	1.0402	141808	1.8353	1.4438	1.0428	1.1108	1.053	1.0475	1.0511	1.0104	0	0.728	0	1.456	20301	0.831	1422	0.9487	2834			1.5036	1007	1.2957	457	1.2017	519	1.1037	460	1.5083	1116	0.7922	1113	1.2981	1947	1.1436	2155	1.1376	4695	1.0387	2462	0.9679
6058	bl	CN	28	29	BL	1.0356	91432	1.155	116034	1.8695	1.5296	1.1298	1.192	1.1948	1.1299	1.153	0.9983	0	0.7538	1	1.5643	19760	0.9882	964	1.1213	1110			1.6248	851	1.288	828	1.3056	954	1.4494	704	1.7995	1080	1.0411	798	1.3481	1782	1.165	1817	1.2047	5774	1.1805	3018	1.0387
6075	bl	LMCI	30	29	BL	0.981	108870	1.1442	135896	1.9561	1.6011	1.1218	1.1808	1.0826	1.1005	1.1089	0.9692	0	0.6926	0	1.703	21851	0.8842	1803	1.0978	2432			1.3302	929	1.3362	449	1.2982	435	1.2564	384	1.7652	989	0.8783	1189	1.2825	3043	1.1619	1978	1.1462	5984	1.1976	3461	1.1009
6076	bl	CN	29	30	BL	0.9334	102717	1.0637	133868	1.6754	1.4072	1.114	1.1111	1.1283	1.0375	1.1017	1.0357	0	0.7829	1	1.4824	21583	1.0265	608	0.9424	1749			1.2807	1199	1.2851	596	1.2824	614	1.2985	710	1.5486	999	0.8452	842	1.2621	1818	1.0725	1460	1.2533	5641	1.0559	2806	0.9061
6080	bl	CN	29	30	BL	1.0384	89223	1.1971	109248	2.3497	1.795	1.1759	1.2906	1.2643	1.2286	1.2201	1.0192	0	0.6797	0	1.8382	16873	1.0225	1220	1.301	1745			1.4775	726	1.4648	401	1.338	366	1.2244	353	1.8008	1068	0.9072	1249	1.5842	1560	1.3399	1276	1.1825	5136	1.2727	2495	1.0951
6094	bl	CN	30	30	BL	1.0482	91447	1.2092	116000	2.0985	1.7014	1.1989	1.254	1.2359	1.1518	1.2022	0.9942	0	0.7066	0	1.7965	18177	1.0324	941	1.2391	1213			1.6888	799	1.4401	429	1.4195	467	1.5412	558	1.8887	914	1.0041	851	1.4035	2178	1.2106	1879	1.2708	4089	1.3069	1893	1.0593
6105	bl	CN	30	29	BL	0.9966	101918	1.1985	137528	2.0641	1.6907	1.163	1.2537	1.1545	1.113	1.1557	0.9642	0	0.6835	0	1.8093	22981	1.0215	1083	1.1975	1584			1.5799	835	1.4936	522	1.3706	560	1.3903	617	1.8863	1201	0.9755	1165	1.2372	2375	1.2392	2355	1.1573	5924	1.2689	2698	1.0415
6110	bl	EMCI	28	25	BL	1.0373	97248	1.2164	119636	2.3159	1.8183	1.2101	1.3462	1.2215	1.1654	1.2114	0.9959	0	0.6662	0	1.9225	20792	0.9732	2068	1.3417	1620			1.4854	816	1.4529	372	1.3261	409	1.3331	375	1.6202	1128	0.6781	2268	1.2676	3249	1.3737	1339	1.2561	4823	1.3933	3104	1.0607
6111	bl	CN	30		BL	0.9317	117866	1.1259	147489	2.2453	1.7197	1.1268	1.2516	1.1045	1.0928	1.1214	0.996	0	0.6521	0	1.788	22010	0.8475	1383	1.1148	2404			1.4712	1608	1.3733	801	1.5298	604	1.288	807	2.0061	1398	0.8155	1185	1.3108	2306	1.5759	965	1.155	7825	1.1712	3317	1.0912
6115	bl	CN	30		BL	1.0635	96076	1.2671	120041	2.3875	1.8784	1.2175	1.411	1.4403	1.211	1.2956	1.0225	0	0.6897	0	1.9805	20473	1.2321	815	1.4761	839			1.9829	653	1.8323	554	1.6959	565	1.8493	552	2.2364	979	1.1785	722	1.5589	2436	1.3903	2435	1.2979	6276	1.4933	2706	1.0706
6116	bl	CN	30	29	BL	1.0124	107305	1.2003	139851	2.0482	1.683	1.1484	1.2061	1.1969	1.0867	1.1525	0.9602	0	0.6848	0	1.8007	25040	1.009	984	1.2249	1561			1.673	1024	1.5068	583	1.5837	706	1.527	613	1.9764	1136	0.9667	1056	1.3688	1842	1.1825	2435	1.1709	5646	1.2392	3043	1.0523
6117	bl	CN	30	30	BL	1.057	124983	1.2561	153969	2.3199	1.8933	1.2366	1.3833	1.2812	1.1636	1.2439	0.9902	0	0.657	0	2.1039	25779	1.0644	1688	1.2836	2509			1.5396	1146	1.4397	408	1.4585	454	1.2322	395	1.7572	1188	0.8966	1723	1.5725	2517	1.4662	1435	1.3291	6335	1.379	3996	1.1414
6118	m24	CN	30	30	BL	1.0615	90903	1.2421	115135	2.1301	1.742	1.2392	1.3132	1.2878	1.2691	1.265	1.0185	0	0.7262	0	1.8538	19560	0.974	1341	1.1551	2563			1.5786	952	1.5359	468	1.4595	496	1.3365	459	1.9961	1238	0.8634	1070	1.3876	1983	1.293	1548	1.3294	4456	1.1903	2455	1.0603
6120	bl	CN	28	29	BL	1.0311	110434	1.2072	137524	2.0604	1.7253	1.1635	1.2637	1.2051	1.1961	1.1887	0.9846	0	0.689	0	1.9082	22149	1.0429	1183	1.3801	1307			1.777	1018	1.4741	596	1.2796	770	1.4874	704	1.956	1390	1.0437	921	1.3115	2328	1.2515	1886	1.1793	5784	1.3056	3129	1.1129
6125	bl	LMCI	30	30	BL	1.0691	96562	1.2478	120530	2.2537	1.7968	1.3682	1.4784	1.3291	1.2206	1.333	1.0683	0	0.7419	1	1.8888	19351	1.0761	1234	1.2252	1671			1.6994	824	1.6048	450	1.4981	466	1.2814	550	1.9545	1103	1.0089	971	1.3204	2186	1.5125	1764	1.3087	5857	1.3994	2879	1.0821
6136	bl	CN	29	28	BL	1.0515	110006	1.2529	139679	2.3208	1.8525	1.2597	1.4843	1.2261	1.1186	1.2327	0.9839	0	0.6654	0	1.984	23837	1.2729	1174	1.2305	2369			1.934	889	1.8156	547	1.9117	526	1.7688	663	2.0915	1197	1.0962	1138	1.4201	2540	1.5821	1063	1.3082	4635	1.2346	2871	1.1416
6138	bl	CN	30		BL	1.0237	104102	1.1638	126358	2.1956	1.6929	1.139	1.2957	1.1936	1.1041	1.1576	0.9947	0	0.6838	0	1.7193	21998	1.1064	915	1.2347	1650			1.6536	909	1.6258	453	1.5842	433	1.5268	477	1.9613	1086	0.9844	816	1.4262	2232	1.4706	1059	1.1409	4957	1.2962	3584	1.0629
6141	bl	LMCI	29	26	BL	0.9884	113150	1.1332	139111	2.0619	1.6326	1.0868	1.2393	1.1433	1.0989	1.1138	0.9828	0	0.6822	0	1.7026	19627	0.8548	1571	1.0705	2228			1.5122	1068	1.4483	494	1.3811	536	1.201	515	1.6955	1091	0.7894	1430	1.3838	2114	1.339	944	1.0901	5750	1.2215	2918	1.0645
6143	bl	LCMI	27	24	BL	1.009	106933	1.1863	135786	2.0617	1.6761	1.0923	1.0975	1.108	1.0518	1.0899	0.9187	0	0.6503	0	1.7802	21924	0.6629	2069	1.1813	2086			1.3226	1024	1.2994	474	1.3713	513	1.0831	621	1.6903	1221	0.5718	1563	1.211	2375	1.1372	1742	1.1416	5979	1.0205	2753	0.7708
6145	bl	CN	30	30	BL	0.9999	92721	1.1554	116421	2.1519	1.691	1.1619	1.1818	1.1709	1.1169	1.1558	1.0003	0	0.6835	0	1.7656	19618	0.9144	1175	1.1313	1924			1.5262	1185	1.483	463	1.3804	481	1.4612	518	1.9353	1142	0.8383	1215	1.3623	2060	1.1902	1609	1.2509	4501	1.1928	2797	1.0934
6148	bl	CN	29	29	BL	1.0369	107214	1.196	134558	2.4533	1.8681	1.3024	1.3762	1.2558	1.2768	1.2874	1.0764	0	0.6891	0	1.955	19291	0.9308	1606	1.1492	2477			1.6599	993	1.7496	439	1.6283	447	1.3965	532	2.0393	1170	0.7971	1112	1.5259	1826	1.3915	1127	1.2996	4658	1.1627	3501	1.2806
6159	m24	CN	30	30	Scan2	1.0393	114538	1.2195	139977	2.3561	1.8976	1.3096	1.5871	1.2463	1.1678	1.275	1.0455	0	0.6719	0	2.1173	21975	1.1256	2104	1.4182	1828	1.6115	2	2.0191	1263	1.78	575	1.8025	641	1.6092	617	1.8373	1581	0.9063	1677	1.2794	2562	1.5202	1945	1.2154	5266	1.2307	3296	1.3231
6164	bl	CN	30	29	BL	1.0427	100632	1.1994	128437	1.9686	1.6529	1.1466	1.2119	1.1961	1.1677	1.1702	0.9756	0	0.7079	0	1.7908	22052	0.9957	1212	1.2804	1336			1.6509	694	1.3979	673	1.2925	582	1.5068	565	1.831	951	1.0974	1044	1.2982	2561	1.2028	1678	1.2258	6134	1.2568	2517	1.0283
6168	bl	CN	30	30	BL	1.0301	104139	1.1603	123251	2.109	1.6634	1.1576	1.2078	1.1989	1.1395	1.1689	1.0073	0	0.7027	0	1.7208	19163	0.8273	2810	1.1305	3151			1.3029	850	1.27	354	1.0148	348	1.1007	322	1.6331	945	0.7989	1382	1.4453	1928	1.2358	1222	1.2202	5673	1.2837	2639	1.025
6183	bl	CN	30	30	BL	1.0368	117422	1.1982	141636	2.2102	1.783	1.2399	1.3418	1.3654	1.267	1.2886	1.0754	0	0.7227	0	1.9405	22242	0.885	2042	1.2419	2549			1.5386	907	1.6379	476	1.513	403	1.4334	565	2.0216	1127	0.9073	1395	1.4705	2165	1.2814	1869	1.3034	6473	1.3445	4268	1.1276
6184	bl	CN	29	30	BL	1.013	85220	1.21	110113	2.1046	1.6923	1.1696	1.2423	1.2267	1.1327	1.1843	0.9787	0	0.6998	0	1.7623	19547	0.9433	1084	1.3963	1156			1.7417	1118	1.5249	524	1.4372	419	1.3301	523	1.7872	981	0.8683	1177	1.4138	1965	1.2499	2319	1.2215	6127	1.2826	3053	1.0247
6202	bl	CN	30	30	BL	1.1381	92220	1.3502	115603	2.5233	1.9775	1.3357	1.4151	1.333	1.3108	1.3352	0.9889	0	0.6752	0	2.0589	19216	1.111	903	1.5185	1495			2.0581	847	1.8447	432	1.7769	430	1.6437	490	2.4416	930	0.9851	1079	1.6498	1308	1.5441	1296	1.3438	6091	1.3989	3203	1.2656
6203	bl	CN	29	30	BL	1.0485	102380	1.1806	122978	2.2969	1.7378	1.2486	1.3743	1.2686	1.191	1.2503	1.059	0	0.7195	0	1.7358	19462	1.1342	1015	1.1981	1516			2.1259	759	1.6328	382	1.6607	507	1.6208	518	1.9993	921	1.1622	930	1.5131	2135	1.463	1162	1.2827	5706	1.3167	2090	1.1552
6204	bl	CN	29	29	BL	1.0909	94692	1.3441	123860	2.5484	2.0126	1.3165	1.4485	1.2937	1.3136	1.3164	0.9794	0	0.6541	0	2.1454	22487	1.2871	836	1.6484	1049			2.0122	1084	1.8262	590	1.9166	515	1.565	612	2.2445	1121	1.0749	846	1.6152	2474	1.4803	1389	1.2854	5873	1.3957	3083	1.4032
6209	m48	CN	29		Scan2	1.0186	117077	1.1802	140748	2.3312	1.7462	1.2291	1.3652	1.2157	1.1747	1.2215	1.035	0	0.6995	0	1.7272	21381	0.7645	2529	1.0154	3861			1.662	969	1.6957	474	1.6217	470	1.6931	508	2.1413	839	0.8781	1336	1.4509	1892	1.4681	1571	1.2727	5190	1.3151	3409	1.0508
6218	bl	CN	29		BL	1.1365	104944	1.3092	130179	2.5873	2.1027	1.3272	1.6085	1.2068	1.1009	1.2562	0.9595	0	0.5974	0	2.4116	21852	1.601	888	1.6526	1596			2.2563	930	2.214	456	2.1959	478	2.1718	593	2.7347	938	1.501	861	1.186	2510	1.6651	1235	1.3777	4850	1.3875	3127	1.1475
6220	bl	EMCI	28		BL	1.0349	128474	1.1604	157156	2.0799	1.657	1.1883	1.2065	1.2291	1.1727	1.199	1.0332	0	0.7236	0	1.7306	20468	0.8034	1817	1.0837	1732			1.6062	853	1.2061	434	1.3271	428	1.1605	603	1.7114	989	0.845	1524	1.3629	2385	1.1823	1828	1.2416	4705	1.2847	2127	1.1226
6221	bl	EMCI	28		BL	1.0082	105592	1.1614	127957	2.3639	1.8476	1.2346	1.507	1.2186	1.1279	1.2241	1.054	0	0.6625	0	2.0176	19968	1.1723	1907	1.2404	2519			1.8843	809	1.5402	531	1.6012	520	1.2419	421	1.7761	843	1.0492	1489	1.5878	2202	1.4906	2194	1.2539	5761	1.094	4106	1.3737
6227	bl	CN	29	30	BL	1.0171	109536	1.2084	138789	2.2261	1.7728	1.2745	1.4444	1.2612	1.1401	1.2512	1.0354	0	0.7058	0	1.8838	23860	1.2219	694	1.1907	2259			1.7554	854	1.7148	646	1.5816	474	1.8906	580	2.1435	998	1.1907	786	1.4464	2451	1.4938	1939	1.2841	6191	1.2336	3275	1.0801
6229	bl	LMCI	29	28	BL	0.9814	104950	1.1322	128629	2.1047	1.6451	1.1457	1.2177	1.1618	1.1233	1.1515	1.017	0	0.6999	0	1.6985	18636	0.6698	2690	1.2094	1645			1.4451	882	1.4526	483	1.3332	489	1.2609	639	1.8728	1069	0.6188	1476	1.4834	1608	1.2147	1769	1.1654	5163	1.1891	2875	0.7742
6232	bl	CN	30		BL	1.0281	105456	1.1901	127980	2.2967	1.7517	1.2374	1.334	1.1947	1.1674	1.2176	1.0231	0	0.6951	0	1.7682	17720	1.0892	1076	1.2834	1433			1.7645	932	1.6585	446	1.5231	386	1.3958	463	2.0682	903	0.98	1324	1.4201	1546	1.3642	1241	1.2578	5106	1.2419	2487	1.0368
6236	bl	LMCI	28	25	BL	1.0642	118214	1.2993	151463	2.6067	2.0191	1.2878	1.3373	1.2656	1.268	1.2798	0.985	0	0.6339	0	2.1513	20797	0.7732	2657	1.5687	974			1.715	937	1.6778	540	1.6184	475	1.3497	552	2.1852	1078	0.6712	1739	1.6266	2425	1.3212	1790	1.3315	4760	1.4245	2520	1.0912
6240	bl	CN	30	30	BL	1.0372	102266	1.2079	130852	1.9907	1.6683	1.1566	1.2423	1.1203	1.1279	1.1447	0.9477	0	0.6862	0	1.8064	21582	1.0646	1066	1.2481	1308			1.67	824	1.5188	643	1.4345	609	1.599	723	1.9311	1110	1.0584	872	1.2319	2148	1.2109	1837	1.1131	5421	1.2057	4089	1.0083
6243	bl	EMCI	29	29	BL	0.9592	124696	1.1591	161338	2.0554	1.6755	1.0912	1.2435	1.0751	1.0516	1.0873	0.9381	0	0.6489	0	1.8122	26733	0.9626	1160	1.209	1797			1.6621	1412	1.5838	589	1.6876	638	1.3318	725	1.9145	1344	0.8529	1390	1.2861	2278	1.235	1695	1.1466	6245	1.1059	4206	0.9023
6253	bl	CN	30	30	BL	0.9955	126829	1.1581	161142	2.0477	1.6635	1.1597	1.2138	1.1866	1.139	1.1661	1.0069	0	0.701	0	1.7846	23168	0.8454	1782	1.0779	2329			1.4214	1167	1.401	516	1.3802	583	1.2609	502	1.7066	1388	0.6943	1328	1.3716	1708	1.3993	703	1.1225	7992	1.1163	3160	1.1587
6266	bl	CN	30	30	BL	1.097	101602	1.2803	129713	2.2241	1.8001	1.1614	1.2946	1.2059	1.1377	1.177	0.9194	0	0.6539	0	1.8959	20938	1.0719	1114	1.2559	1550			1.9466	947	1.676	534	1.6058	677	1.6251	605	2.0231	1218	1.1229	719	1.3532	1944	1.3376	1665	1.2207	6983	1.2766	3520	1.0623
6271	bl	CN	29		BL	1.0577	115258	1.2296	144042	2.2776	1.7769	1.1918	1.3365	1.1835	1.1372	1.1865	0.9649	0	0.6677	0	1.8234	23374	1.0177	1547	1.3216	1425			2.0288	1220	1.7388	578	1.6186	760	1.6302	634	2.2112	1214	0.9991	1348	1.4817	1900	1.4445	1521	1.2755	6422	1.2051	3257	1.1335
6273	bl	CN	27	30	BL	0.9984	97282	1.1407	130888	1.9068	1.5468	1.1167	1.2149	1.1533	1.0951	1.1289	0.9897	0	0.7298	0	1.5931	19124	1.0372	910	1.0776	1324			1.5318	1006	1.4183	621	1.4399	527	1.387	729	1.7361	1089	0.9669	1044	1.2589	1679	1.2553	1531	1.1373	5602	1.2107	2369	1.0122
6275	bl	CN	30		BL	0.9812	116455	1.1556	146159	2.0875	1.6571	1.1613	1.2345	1.1888	1.0319	1.1456	0.9913	0	0.6913	0	1.7284	22658	0.8968	2106	1.1157	2294			1.486	1004	1.3138	678	1.4247	491	1.267	490	1.7204	1250	0.8384	1314	1.2948	2368	1.2862	2288	1.2249	6419	1.1659	3786	0.9516
6277	bl	CN	29	28	BL	0.9379	120218	1.0914	145274	1.9887	1.5753	1.1038	1.2328	1.1089	1.0418	1.0988	1.0067	0	0.6975	0	1.6458	21824	0.9206	1291	1.1215	2113			1.5274	934	1.4285	556	1.3425	463	1.1969	572	1.776	1202	0.8094	1314	1.2266	3262	1.3391	1161	1.1256	6206	1.1379	2348	0.9974
6278	bl	CN	28		BL	1.0157	92854	1.1429	112651	2.1524	1.6771	1.1849	1.3314	1.1531	1.1109	1.1673	1.0214	0	0.696	0	1.736	16509	0.9565	943	1.1072	1911			1.8211	759	1.3903	503	1.452	388	1.4047	500	2.0431	855	0.956	849	1.3668	1710	1.2509	1190	1.2496	3909	1.1872	2115	1.0439
6282	bl	CN	27		BL	1.0655	111865	1.2675	137975	2.3909	1.9511	1.2565	1.4576	1.2664	1.2196	1.2649	0.998	0	0.6483	0	2.1948	25104	0.9365	2275	1.3876	2309			1.7747	1109	1.5305	518	1.5316	486	1.4769	625	2.2159	1177	0.9956	1195	1.5058	2210	1.5627	1434	1.282	6538	1.3592	2697	1.2478
6291	bl	LMCI	29	30	BL	0.9666	110241	1.1496	136718	2.1751	1.7393	1.1709	1.345	1.2124	1.0845	1.1728	1.0201	0	0.6743	0	1.8931	27183	1.182	987	1.2037	2054			1.8027	965	1.5736	505	1.6474	493	1.3102	549	1.9665	1100	0.9209	1280	1.3314	1980	1.4852	964	1.2702	5093	1.2201	2846	1.0145
6298	bl	CN	28	30	BL	1.0566	99726	1.21	122678	2.1104	1.6938	1.1755	1.2423	1.1917	1.1489	1.1798	0.9751	0	0.6965	0	1.761	18969	1.0073	877	1.2712	1188			1.6604	952	1.5054	513	1.3905	406	1.5348	475	1.9985	916	0.9163	1107	1.3444	1944	1.3708	1449	1.2471	5743	1.2458	2642	1.105
6308	bl	CN	30	30	BL	1.0341	114547	1.1978	140644	2.1101	1.7311	1.1592	1.2087	1.1772	1.1843	1.1734	0.9797	0	0.6778	0	1.8854	20268	0.8159	2509	1.213	2053			1.4904	736	1.3212	753	1.1741	577	1.2234	691	1.9213	1091	0.8093	1693	1.4252	2435	1.211	2165	1.2899	4533	1.2494	3271	0.9984
6310	bl	CN	28	30	BL	1.0351	126449	1.2315	155836	2.4778	1.9139	1.3201	1.4462	1.3299	1.2234	1.3108	1.0644	0	0.6849	0	2.0324	21588	1.1287	1361	1.5008	1278			2.2333	927	1.7561	707	1.6237	672	1.9061	557	2.1189	962	1.1806	979	1.6281	1879	1.5699	1184	1.3362	5809	1.3485	3226	1.1976
6315	bl	LMCI	29	28	BL	1.0119	112279	1.1592	142079	2.0066	1.6064	1.2969	1.2644	1.2458	1.0731	1.2372	1.0672	0	0.7701	1	1.6534	19501	0.7813	2215	1.2491	1481			1.3689	777	1.3478	606	1.2082	445	1.2525	786	1.5346	1143	0.7821	1420	1.3439	1809	1.2559	1069	1.279	5593	1.1432	2843	0.7481
6319	bl	CN	30		BL	0.928	107911	1.0872	136038	1.8301	1.5018	1.0646	1.1568	1.0642	1.0142	1.0603	0.9752	0	0.706	0	1.588	22866	0.7606	2136	1.0549	1885			1.2929	1162	1.1315	542	1.2218	554	1.0035	564	1.6398	1198	0.8039	1237	1.218	2076	1.226	1659	1.1023	7482	1.1159	2863	0.9916
6323	bl	CN	28	30	BL	0.9589	128798	1.114	160854	1.8781	1.5425	1.0662	1.161	1.1032	1.0163	1.0717	0.9621	0	0.6948	0	1.6355	28829	0.9306	1676	1.0864	2442			1.4937	1084	1.3421	515	1.3084	515	1.2491	640	1.6946	875	0.873	1348	1.1661	3664	1.1541	1775	1.1198	7360	1.2101	3677	0.9719
6343	bl	CN	30		BL	1.0288	110457	1.1886	135139	2.2101	1.7287	1.214	1.3551	1.2229	1.1723	1.2158	1.0229	0	0.7033	0	1.7874	22634	1.0985	1233	1.2579	1785			1.7964	1091	1.6829	614	1.6976	606	1.6381	706	2.1146	1144	1.0479	1432	1.3977	2194	1.431	1575	1.2217	7762	1.3115	3315	1.2308
6348	bl	CN	30	29	BL	0.905	111226	1.0545	141212	1.8317	1.4777	0.997	1.1429	1.0338	0.9837	1.0135	0.9611	0	0.6859	0	1.5468	24385	0.9813	1014	1.1434	1093			1.554	775	1.3103	640	1.2952	611	1.3967	488	1.6804	853	0.983	936	1.2678	2139	1.0985	1875	1.0132	4762	1.0722	2756	0.9427
6349	bl	CN	30	28	BL	1.0057	117800	1.1803	147929	2.0086	1.6883	1.1132	1.2009	1.1056	1.1195	1.1183	0.9475	0	0.6624	0	1.8761	22553	1.0778	1091	1.1926	1923			1.5519	1066	1.311	466	1.3533	472	1.3893	625	1.6585	1159	1.0297	981	1.3341	1958	1.2539	1700	1.1334	6164	1.1804	4400	1.0204
6352	bl	CN	29	30	BL	1.0795	100910	1.288	133494	2.3199	1.8869	1.2561	1.3002	1.308	1.295	1.2817	0.9951	0	0.6793	0	2.0528	21091	0.7481	2610	1.4081	1378			1.6885	768	1.4578	443	1.2701	413	1.3921	485	1.9025	1090	0.8286	1390	1.3658	3022	1.2949	2687	1.2856	7998	1.3686	3833	1.2604
6357	bl	CN	30	30	BL	1.0791	119877	1.2223	144878	2.2645	1.7718	1.2706	1.4386	1.2742	1.2082	1.2679	1.0372	0	0.7156	0	1.8284	22741	1.2031	1167	1.3177	1353			1.9419	915	1.7085	448	1.6787	523	1.5259	568	2.1264	966	1.2118	925	1.4624	2000	1.4224	1776	1.2338	6415	1.3714	3419	1.1676
6358	bl	CN	29		BL	1.0666	123459	1.2728	152949	2.3941	1.9138	1.2495	1.3907	1.2396	1.2064	1.2467	0.9795	0	0.6514	0	2.0747	27927	0.9693	1919	1.381	2123			1.8378	1064	1.6997	505	1.6076	444	1.5611	423	2.1133	1248	0.6504	3442	1.3578	2083	1.3965	2038	1.241	7942	1.2747	5164	1.1974
6362	bl	CN	30		BL	0.992	88893	1.1549	112319	2.0811	1.6487	1.1529	1.2065	1.1135	1.1167	1.1362	0.9838	0	0.6891	0	1.7103	19715	0.8372	1536	1.1419	1859			1.565	1043	1.5272	480	1.47	437	1.433	541	1.6985	1234	0.8628	933	1.3286	1378	1.198	1558	1.194	4177	1.1675	3679	1.0389
6372	bl	CN	29		BL	1.0311	97339	1.2478	121616	2.3427	1.8935	1.2183	1.3417	1.2004	1.2227	1.2222	0.9795	0	0.6454	0	2.09	21901	0.9241	1335	1.4486	1067			1.7738	1025	1.5414	478	1.695	481	1.4092	446	2.0765	1065	0.8231	1413	1.5784	2386	1.4021	1730	1.2454	7553	1.2234	3362	1.0662
6373	bl	LMCI	30	27	BL	1.0339	94910	1.1802	118386	2.1612	1.7295	1.1988	1.342	1.2181	1.1883	1.2101	1.0254	0	0.6997	0	1.8471	19715	0.9556	1654	1.1508	1919			1.7037	1200	1.2848	503	1.5199	481	1.374	562	2.0906	1172	0.8557	1041	1.5344	2117	1.3214	1486	1.2089	6239	1.4434	2826	1.1618
6375		CN	27		Scan2	1.0022	115783	1.1365	142867	2.1656	1.67	1.1997	1.2713	1.2134	1.2277	1.2151	1.0692	0	0.7276	0	1.7079	18965	0.9222	1363	1.1106	2164			1.588	1118	1.5762	488	1.3943	463	1.4844	446	1.8882	1329	0.9164	1126	1.3486	2086	1.2946	2144	1.188	5366	1.2602	2208	1.2093
6376	bl	EMCI	30	30	BL	0.9172	102558	1.063	127298	1.9351	1.5396	1.0375	1.1035	1.0783	0.9913	1.0435	0.9817	0	0.6778	0	1.6207	21901	0.8913	1209	1.1063	1371			1.4037	1055	1.4893	500	1.4623	522	1.208	538	1.7789	1007	0.8604	964	1.0218	2385	1.1601	1440	1.0494	4636	1.1724	3235	0.8939
6381	bl	CN	29	26	BL	1.0283	115971	1.1926	145600	2.1086	1.6936	1.3511	1.3839	1.1541	1.2144	1.2645	1.0602	0	0.7466	1	1.7795	22058	0.9493	2632	1.2523	2039			1.555	1049	1.3467	701	1.2924	485	1.2566	795	1.5985	1441	0.8514	2052	1.3248	3128	1.3293	2091	1.3229	5931	1.2376	2954	1.202
6384	bl	CN	28		BL	0.9641	120871	1.1273	153183	1.9648	1.5888	1.1228	1.248	1.1561	1.0868	1.132	1.0042	0	0.7125	0	1.6743	24204	0.9204	1537	1.109	2128			1.5563	1187	1.3278	627	1.4756	649	1.3911	780	1.815	1210	0.926	1188	1.3737	3043	1.2544	1903	1.1893	7252	1.2262	3201	0.9652
6385	bl	CN	28	30	BL	1.038	109615	1.1735	139497	1.8534	1.5697	1.1263	1.2337	1.183	1.1284	1.1502	0.9801	0	0.7327	0	1.6822	24323	0.9956	1372	1.2585	1085			1.6009	1226	1.3558	534	1.4516	583	1.2067	758	1.7731	1298	0.932	1275	1.3606	1935	1.3171	1625	1.1839	6959	1.2472	3251	1.0687
6386	bl	CN	30		BL	0.9467	112256	1.0996	138955	2.0828	1.6288	1.159	1.2565	1.1973	1.0929	1.1612	1.056	0	0.7129	0	1.7041	23737	0.9656	1313	1.1105	1906			1.6564	955	1.574	555	1.5423	529	1.5064	711	1.9515	1127	1.0043	866	1.3999	1868	1.2683	1509	1.2151	5688	1.2659	2666	1.1085
6394	bl	CN	30		BL	1.0178	106717	1.1918	133161	2.398	1.8213	1.2391	1.3284	1.2891	1.2129	1.2534	1.0517	0	0.6882	0	1.874	18065	0.9403	1260	1.2699	1680			1.5478	832	1.7156	458	1.5604	417	1.6877	408	2.0197	1137	0.8848	1097	1.4744	1388	1.2878	2067	1.274	5456	1.3729	3540	1.2237
6402	bl	LMCI	28	25	BL	0.8651	99834	0.9934	121112	1.745	1.4384	0.9444	1.0533	0.9508	0.9311	0.9498	0.9561	0	0.6603	0	1.5769	17898	0.7877	2430	1.0304	2043			1.1554	788	1.0598	485	0.922	411	1.1404	491	1.5341	1126	0.7257	1364	1.2319	2067	0.9755	1588	0.9838	5733	1.0459	2611	0.8295
6405	bl	CN	29		BL	1.0829	94735	1.2606	116886	2.6797	1.9908	1.3807	1.4942	1.3089	1.2981	1.3483	1.0695	0	0.6773	0	2.032	18097	1.2638	944	1.3866	1440			2.2449	901	1.9187	507	2.0962	670	1.6031	604	2.3823	1164	1.0529	826	1.5919	1754	1.5784	1287	1.3628	6026	1.36	3564	1.4718
6408	bl	CN	30		BL	0.9226	120604	1.058	158120	1.831	1.4821	1.1365	1.1232	1.1733	1.1127	1.1417	1.0792	0	0.7703	1	1.5575	22955	0.8717	1164	0.9939	1767			1.3716	1175	1.3325	579	1.3856	544	1.2064	637	1.5227	1262	0.7763	1000	1.3137	1910	1.0989	1142	1.2367	5138	1.0798	3194	0.9519
6409	bl	CN	29	30	BL	0.94	96859	1.0715	135882	1.8648	1.5276	1.0959	1.1057	1.103	1.07	1.0931	1.0201	0	0.7155	0	1.6466	20217	0.9951	762	1.2237	841			1.6003	790	1.4418	613	1.4075	499	1.4985	480	1.7659	780	1.0436	834	1.0848	2419	1.1134	1127	1.1316	5121	1.0616	2820	0.9701
6411	bl	MCI	24	20	BL	1.039	122552	1.2011	151664	2.0991	1.7017	1.2252	1.2887	1.2596	1.2212	1.2385	1.0312	0	0.7278	0	1.805	25383	0.7027	3588	1.1477	2358			1.4417	924	1.318	558	1.2535	518	1.1912	581	1.6882	1322	0.7483	1403	1.5394	1806	1.3291	1653	1.2296	7221	1.2855	4097	1.118
6412	bl	CN	30		BL	1.0072	123050	1.1646	151254	2.1167	1.6989	1.2334	1.2201	1.1975	1.1583	1.2047	1.0345	0	0.7091	0	1.8153	24970	0.9544	1605	1.1562	2675			1.5922	740	1.479	558	1.2891	689	1.2901	568	1.7739	1038	0.7967	1582	1.363	3624	1.2108	1590	1.2703	5801	1.1548	3724	1.054
6414	bl	EMCI	28	28	BL	1.0498	102120	1.195	130810	2.0221	1.675	1.2234	1.3398	1.21	1.1876	1.2194	1.0204	0	0.728	0	1.8079	20250	1.0698	1639	1.2167	1810			1.5996	839	1.4636	618	1.4402	451	1.3329	679	1.7642	917	0.9539	1301	1.4872	2543	1.3811	1499	1.2929	5763	1.2757	3021	1.2287
6421	bl	EMCI	26	30	BL	1.0361	99702	1.2133	131207	2.0829	1.6698	1.1742	1.2438	1.264	1.1561	1.2032	0.9916	0	0.7206	0	1.713	21569	0.8512	1798	1.2573	1347			1.327	848	1.2965	488	1.1315	394	1.131	453	1.5803	964	0.775	1357	1.3644	2788	1.2219	2063	1.2402	5735	1.2901	3621	1.0133
6422	bl	CN	30	30	BL	0.9801	102389	1.145	127780	2.2282	1.7193	1.1663	1.2878	1.1843	1.1328	1.1714	1.0231	0	0.6813	0	1.7847	18858	1.0189	956	1.2118	1841			1.6963	842	1.5489	398	1.5067	411	1.3573	532	1.9177	877	0.9658	974	1.4094	1681	1.3131	1421	1.1483	5797	1.2461	2757	1.1176
6423	bl	CN	25		BL	1.0002	115311	1.2147	148426	2.0757	1.7745	1.1958	1.2866	1.2419	1.1788	1.2121	0.9979	0	0.6831	0	2.0329	30790	0.9252	1844	1.1738	2923			1.9108	1245	1.518	827	1.4215	1069	1.6254	764	2.0434	1350	1.0043	1245	1.4588	1830	1.2893	1753	1.2789	7184	1.2895	2878	1.0996
6424	m36	CN	30		Scan2	0.9706	116452	1.1445	145230	2.0331	1.6591	1.231	1.2511	1.2846	1.1582	1.2326	1.077	0	0.743	1	1.7997	23984	0.8682	1527	1.1993	2090			1.6609	753	1.4245	486	1.2754	614	1.5268	709	1.94	1117	0.852	1097	1.29	3397	1.2417	1592	1.3458	5884	1.1544	3230	0.9946
6428	bl	LMCI	29	28	BL	0.9767	106465	1.1839	138248	2.1535	1.7273	1.1556	1.2429	1.1754	1.0959	1.1549	0.9755	0	0.6686	0	1.8444	24861	1.0738	804	1.2247	1613			1.7106	1313	1.5641	790	1.6171	564	1.7862	708	2.063	1053	0.9991	1081	1.3524	2508	1.1898	2346	1.1748	7168	1.1927	3589	1.1136
6436	bl	CN	29	29	BL	1.055	92324	1.2472	117184	2.2946	1.7925	1.2236	1.3616	1.226	1.1377	1.2146	0.9739	0	0.6776	0	1.8358	20329	0.9427	2057	1.1652	2487			1.6722	743	1.5082	406	1.4934	436	1.6463	466	2.0631	955	0.9153	1379	1.2539	2254	1.4869	1209	1.2701	5797	1.1818	2384	0.9456
6437	m24	CN	29	29	Scan2	1.0372	91717	1.2247	119761	2.4106	1.8534	1.3281	1.3351	1.2946	1.3144	1.3159	1.0745	0	0.71	0	1.9248	17940	0.9822	1204	1.3967	1623			2.0904	726	1.7331	423	1.6788	518	1.6162	553	1.9783	1066	1.0096	1127	1.647	1866	1.3714	1460	1.449	5939	1.3385	3017	1.12
6439	bl	CN	29	30	BL	1.0042	95232	1.167	119012	2.3178	1.7674	1.2575	1.3692	1.2319	1.206	1.2458	1.0675	0	0.7049	0	1.8175	18711	0.9545	1455	1.2571	1457			1.6619	753	1.602	457	1.4994	384	1.5611	436	2.0683	823	0.9515	1298	1.4389	2020	1.3419	1852	1.286	5445	1.2703	2833	1.1
6441	bl	LMCI	27	28	BL	0.9772	109143	1.1392	129954	2.187	1.6984	1.1519	1.3019	1.1616	1.123	1.1586	1.017	0	0.6822	0	1.7689	20563	0.7052	3346	1.1411	2640			1.4912	1084	1.4653	330	1.401	352	1.4837	544	1.4558	565	0.7366	1616	1.3575	2698	1.3055	1911	1.2333	5357	1.2827	2395	1.0855
6442	bl	CN	27	27	BL	1.0705	111330	1.29	138479	2.6018	2.0249	1.3137	1.4848	1.36	1.3096	1.3372	1.0366	0	0.6604	0	2.1828	25528	0.8289	2987	1.1765	3111			1.8998	1017	1.605	504	1.4833	528	1.4802	721	2.2048	1431	0.8077	1415	1.708	2161	1.4979	2217	1.2788	6507	1.3655	3386	1.1501
6443	bl	CN	29	28	BL	1.0411	117278	1.2011	142263	2.3086	1.7846	1.1925	1.2909	1.3021	1.2083	1.235	1.0282	0	0.692	0	1.8442	20855	0.7645	2182	1.1494	1875			1.3332	820	1.3755	403	1.2368	362	1.4028	452	1.528	1033	0.7524	1035	1.3566	2016	1.3249	1164	1.2059	6105	1.3579	3212	1.118
6446	bl	EMCI	27	30	BL	1.0024	108414	1.1196	128616	1.8764	1.5142	1.1139	1.2341	1.1306	1.058	1.1136	0.9946	0	0.7354	0	1.5467	18497	1.0269	926	1.1251	2005			1.5005	971	1.3578	572	1.4064	524	1.3317	594	1.727	1028	0.9724	997	1.3634	2454	1.2418	1416	1.0957	6033	1.1508	3331	1.0125
6448	y2	CN	30	30	Scan2	1.0218	106217	1.2181	133610	2.2472	1.8021	1.1291	1.2108	1.1963	1.1226	1.1514	0.9453	0	0.6389	0	1.941	22420	1.0297	1245	1.279	1680			1.8124	983	1.5647	537	1.439	651	1.6307	544	2.0666	983	1.0089	1439	1.5088	2522	1.1036	2752	1.1234	7649	1.2756	2222	1.0414
6449	bl	CN	30	30	BL	1.0242	112829	1.2236	139410	2.3281	1.8534	1.2545	1.3566	1.222	1.1913	1.2394	1.0129	0	0.6687	0	2.0085	19918	1.0948	1070	1.3444	1602			1.8231	983	1.6119	503	1.5907	461	1.3205	527	2.0262	901	0.9746	933	1.5092	2215	1.4186	1316	1.2864	7136	1.2299	2981	1.1117
6454	bl	CN	27	29	BL	1.0373	122384	1.2044	152893	2.2033	1.7943	1.2518	1.3459	1.3233	1.2346	1.2756	1.0592	0	0.7109	0	1.9753	22824	1.0386	1435	1.3613	1456			1.693	950	1.4913	476	1.5091	504	1.3847	582	1.9347	1290	1.0015	967	1.4353	2231	1.4173	1522	1.2715	6300	1.343	3485	1.1228
6455	bl	CN	28	30	BL	1.0327	109612	1.2322	135863	2.3589	1.8717	1.2254	1.3547	1.25	1.1831	1.2314	0.9994	0	0.6579	0	2.0239	22147	0.9911	1644	1.4285	1635			1.8778	907	1.5219	496	1.459	628	1.3684	569	2.192	1062	0.9068	1622	1.416	3362	1.3866	1592	1.2639	6145	1.2482	3456	1.0588
6463	bl	EMCI	26		BL	1.0511	99279	1.1891	116835	2.1937	1.7584	1.1267	1.1847	1.1615	1.1175	1.1388	0.9577	0	0.6477	0	1.8923	16614	0.6603	2022	1.2073	2031			1.129	1289	1.2617	352	1.0732	337	1.3825	428	1.817	829	0.6982	1796	1.5267	1478	1.0239	1571	1.2372	4899	1.1901	3063	1.004
6470	bl	CN	30	30	BL	1.0717	122485	1.228	146078	2.2967	1.8225	1.3012	1.3374	1.2442	1.2192	1.269	1.0334	0	0.6963	0	1.9426	23100	0.8304	2688	1.23	3013			1.7006	687	1.4551	384	1.4401	374	1.1535	459	1.9701	1056	0.7931	1310	1.4652	2845	1.4381	1257	1.2703	6943	1.2085	3245	1.2588
6471	bl	CN	30	30	BL	0.9772	115251	1.1476	149104	1.8869	1.5817	1.0483	1.1254	1.0714	1.0346	1.0573	0.9212	0	0.6684	0	1.7105	27435	1.0381	1103	1.1608	1670			1.3761	811	1.3184	523	1.3057	460	1.3605	524	1.581	949	1.0133	1139	1.3017	2292	1.1479	2270	1.0957	6785	1.1001	3214	0.9864
6472	bl	CN	30	30	BL	1.0102	97688	1.2024	122356	2.233	1.7772	1.1951	1.2872	1.1897	1.1471	1.1874	0.9875	0	0.6681	0	1.8961	22115	1.0634	1140	1.21	2129			1.8057	960	1.6464	573	1.5556	458	1.5145	648	2.0218	1148	0.9474	905	1.4369	2289	1.3103	1388	1.1862	5050	1.1978	2928	1.1008
6473	bl	CN	28		BL	1.0442	91196	1.1804	111135	2.0942	1.6709	1.1799	1.2318	1.1888	1.1705	1.1836	1.0028	0	0.7084	0	1.7381	17338	0.9098	1506	1.2526	1711	1.0694	1	1.6215	620	1.3945	362	1.3658	354	1.278	438	1.8579	836	0.928	1019	1.4012	2470	1.2146	2357	1.2094	4255	1.2878	3652	1.1345
6485	bl	CN	29		BL	1.0029	96631	1.1636	120213	2.2156	1.6856	1.1898	1.3336	1.2216	1.0925	1.187	1.0201	0	0.7042	0	1.6776	17617	1.0403	1027	1.0884	2370			1.7903	805	1.6014	547	1.4977	589	1.4385	524	2.0708	1033	1.0167	1085	1.3667	2025	1.3339	1678	1.2865	5112	1.2795	3000	1.0319
6494	bl	CN	30	30	BL	0.9968	116714	1.1551	139888	2.1678	1.7003	1.1314	1.282	1.186	1.1165	1.1529	0.9981	0	0.6781	0	1.778	21756	0.9544	1334	1.2586	2120			1.602	1029	1.4486	528	1.4521	574	1.3306	609	1.9699	1278	0.8833	1005	1.3936	2368	1.2703	1583	1.1578	7515	1.2243	3322	1.0313
6499	bl	CN	28	28	BL	1.0412	87099	1.1789	105467	2.0879	1.6764	1.14	1.2131	1.2047	1.148	1.163	0.9865	0	0.6937	0	1.7623	17101	0.8631	1731	1.2695	1497			1.4245	598	1.249	320	1.194	399	1.2523	315	1.7511	875	0.8586	1030	1.3943	1951	1.1769	1621	1.1699	6715	1.2245	2912	1.1279
6500	bl	CN	30	30	BL	0.9824	116805	1.16	145658	2.155	1.7046	1.2306	1.3617	1.2344	1.1438	1.218	1.05	0	0.7145	0	1.7987	22124	1.0623	1415	1.1056	2619	1.1131	2	1.7561	1134	1.7576	598	1.6088	560	1.5037	624	1.9718	1383	0.9781	1228	1.4068	2469	1.4662	1060	1.2799	4585	1.2991	2763	1.0979
6504	bl	CN	30	29	BL	1.1125	108204	1.3093	132246	2.4676	1.9689	1.3015	1.4815	1.3132	1.2181	1.299	0.9921	0	0.6597	0	2.1298	23093	1.1249	1709	1.4741	1661			2.0445	1168	1.77	501	1.8125	532	1.5824	518	2.3239	1062	1.0777	1332	1.5397	2581	1.5024	1978	1.3511	6186	1.3967	4138	1.1796
6514	bl	CN	30		BL	1.0467	97385	1.1955	119796	2.1915	1.7062	1.2182	1.3137	1.254	1.1812	1.2278	1.0271	0	0.7196	0	1.7317	19437	0.9866	1482	1.2023	1322			1.5761	850	1.4406	499	1.3326	442	1.4207	553	1.8815	958	0.9482	972	1.4892	1553	1.2352	2232	1.2719	4883	1.3392	3252	1.0242
6516	bl	CN	26	28	BL	1.0162	113512	1.1591	140695	1.8054	1.5624	1.0513	1.1714	1.088	1.0782	1.075	0.9274	0	0.688	0	1.7227	24948	0.8701	1702	1.1293	2455			1.253	1463	1.4793	519	1.366	539	1.3794	562	1.6669	1173	0.7079	1540	1.4677	2712	1.2328	1337	1.2132	8558	1.1646	3583	1.0206
6517	bl	CN	29	30	BL	0.9617	93849	1.1185	120766	2.0692	1.6052	1.1657	1.2832	1.1764	1.1059	1.1651	1.0416	0	0.7258	0	1.628	17347	1.0323	1066	1.1678	1385			1.5589	896	1.493	461	1.4484	435	1.5761	397	1.9368	732	1.0778	775	1.3906	1882	1.2997	1423	1.1191	6028	1.2368	2979	0.9657
6519	bl	CN	30	30	BL	1.0305	105372	1.194	139314	1.8842	1.5934	1.1487	1.2081	1.206	1.1536	1.1699	0.9798	0	0.7342	0	1.7019	25010	0.5927	2881	1.2408	1153	0.3553	4	1.1738	1642	1.0967	929	1.211	763	1.2136	559	1.6075	1632	0.5597	1648	1.4207	2034	1.3773	742	1.2474	5965	1.1389	3518	0.8989
6521	bl	CN	30		BL	1.0623	97150	1.2163	118567	2.2693	1.7753	1.2672	1.3519	1.272	1.2175	1.2628	1.0382	0	0.7113	0	1.8404	18863	0.9447	1909	1.3114	1228			1.8265	1091	1.3995	802	1.2383	930	1.2969	712	1.8098	1323	0.945	1795	1.4505	2648	1.412	1712	1.3138	6100	1.3095	3841	1.1003
6522	bl	CN	30	29	BL	1.0439	102485	1.207	126748	2.2343	1.7729	1.2718	1.2947	1.2562	1.2542	1.2653	1.0483	0	0.7137	0	1.8773	22674	0.9653	1332	1.2604	1940			1.6559	1181	1.6607	528	1.4916	471	1.6824	629	2.1786	1183	0.9741	1359	1.4896	2811	1.3439	1742	1.3597	5412	1.2314	3884	1.2344
6528	bl	CN	28	28	BL	1.0102	103832	1.161	135754	1.849	1.5194	1.1177	1.1877	1.1157	1.0867	1.1145	0.9599	0	0.7335	0	1.5481	23746	0.9042	1186	1.046	2084			1.4141	1149	1.2824	537	1.237	529	1.1329	662	1.6347	1301	0.9141	1126	1.3207	2229	1.1936	1420	1.1811	5933	1.2062	2478	0.8883
6533	bl	LMCI	30	30	BL	0.983	104477	1.1437	133928	1.7819	1.5339	0.9975	1.0761	0.9801	0.9889	0.9953	0.8702	0	0.6489	0	1.6761	22683	0.702	2688	1.0054	2843			1.2296	1051	1.1028	537	1.0555	480	1.0853	730	1.5729	1499	0.624	2147	1.191	2070	1.0003	1538	1.0031	5652	1.0386	2519	0.9455
6534	bl	EMCI	30	30	BL	1.0621	105908	1.2507	135151	2.1048	1.7401	1.1844	1.3097	1.219	1.1378	1.1915	0.9526	0	0.6847	0	1.8648	21444	1.2238	754	1.2649	1678			1.7031	831	1.5188	661	1.4715	650	1.5402	676	1.9492	1180	1.0858	999	1.4459	2545	1.3026	1698	1.2564	4601	1.2403	4366	1.0699
6542	bl	CN	29		BL	0.9679	107543	1.1387	136042	2.0925	1.662	1.1301	1.2008	1.1199	1.0538	1.1155	0.9797	0	0.6712	0	1.7548	20516	1.0022	960	1.227	1499			1.6428	997	1.5333	597	1.5388	520	1.3157	612	1.9027	1109	0.8924	886	1.3197	2120	1.278	1392	1.172	5105	1.1475	3663	0.9215
6543	bl	AD	25	25	BL	1.0376	102653	1.2179	129754	1.9345	1.6436	1.0959	1.1835	1.1788	1.0793	1.1247	0.9235	0	0.6843	0	1.7784	22509	0.6392	3014	1.1515	2905			1.2432	976	1.2207	457	1.0917	424	1.2083	358	1.6564	1197	0.6191	2355	1.2693	2358	1.1477	1415	1.1546	5939	1.1776	2720	0.8576
6544	bl	EMCI	30	30	BL	1.0123	89033	1.1682	107640	2.105	1.7174	1.2284	1.3487	1.2503	1.1732	1.231	1.0537	0	0.7167	0	1.879	20089	0.914	1983	1.1811	2029			1.6482	848	1.3877	654	1.3655	647	1.4483	640	1.9052	1137	0.8216	1412	1.2925	1706	1.3672	1289	1.2336	5415	1.2173	3030	1.1002
6546	bl	CN	28	27	BL	0.9602	99388	1.0985	127150	1.8407	1.51	1.0949	1.14	1.0825	1.0446	1.0825	0.9854	0	0.7169	0	1.5907	18334	0.7489	3037	0.9523	2669			1.2694	1411	1.204	620	1.2207	594	1.0728	676	1.5514	1319	0.7504	1053	1.3077	1829	1.1735	1026	1.1289	5282	1.1988	2287	1.0045
6548	bl	CN	30		BL	0.9789	94368	1.129	119355	2.0248	1.5973	1.1573	1.2314	1.1308	1.0544	1.1349	1.0052	0	0.7105	0	1.638	17570	0.8862	1180	1.0349	1933			1.4652	884	1.3821	503	1.3519	433	1.2687	646	1.7433	991	0.8182	1379	1.3374	1757	1.2119	1605	1.1438	5766	1.181	2441	0.9449
6550	bl	LMCI	29	28	BL	1.0395	106909	1.2118	143926	2.126	1.7007	1.2546	1.3581	1.2797	1.1875	1.2547	1.0355	0	0.7378	0	1.7644	22509	1.058	1299	1.3234	1076			1.7697	1388	1.6842	578	1.6771	616	1.4608	609	2.0664	1138	0.9992	1470	1.4162	1897	1.2984	3185	1.2846	6701	1.2941	3331	1.1268
6559	m24	MCI	30	28	Scan2	0.9832	82507	1.0871	98741	1.8283	1.4705	1.0661	1.1112	1.1615	1.1823	1.1146	1.0253	0	0.758	1	1.4961	13845	0.6124	3497	0.8926	3619			0.9697	971	1.1432	418	0.8912	498	1.139	439	1.4909	954	0.6153	1423	1.2223	1672	1.0934	1761	1.1507	4204	1.2488	3056	0.9303
6566	bl	CN	29		BL	1.0812	108711	1.2467	131602	2.2216	1.7774	1.1652	1.3595	1.2104	1.1505	1.1871	0.9522	0	0.6679	0	1.8639	22858	0.9614	1598	1.2534	2505			1.5077	901	1.4521	494	1.3451	408	1.32	531	1.9051	1138	0.9244	1616	1.4305	2244	1.4686	1130	1.2655	5191	1.2541	3109	1.116
6570	bl	CN	30		BL	1.0284	104624	1.2102	128106	2.2942	1.8087	1.2333	1.3295	1.2453	1.2263	1.2408	1.0253	0	0.686	0	1.9219	22355	0.9996	1703	1.2949	2052			1.8222	1101	1.6324	577	1.5442	606	1.4706	692	2.1179	1252	0.8811	1349	1.6027	2531	1.2815	1935	1.2628	6418	1.3077	3615	1.0699
6573	bl	AD	23		BL	1.0409	121428	1.2103	152976	2.1679	1.767	1.2894	1.262	1.2587	1.2031	1.2608	1.0417	0	0.7135	0	1.9228	20625	0.7386	617	1.1651	2922			1.3206	56	1.305	109	1.314	101	1.2124	90	1.0061	66	0.717	973	1.6683	2119	1.3009	4458	1.3142	5487	1.2446	3402	0.9479
6574	bl	CN	28	30	BL	1.0285	87853	1.1866	108120	2.116	1.6745	1.1755	1.2637	1.1995	1.1569	1.1839	0.9977	0	0.707	0	1.7209	19767	0.9122	1231	1.214	1422			1.4656	805	1.3392	413	1.2962	438	1.4169	434	1.8615	1016	0.94	832	1.411	1636	1.3172	1355	1.1914	5719	1.2878	3253	1.0193
6577	bl	CN	29	29	BL	1.0966	113135	1.2835	136713	2.4482	1.9704	1.3321	1.4181	1.3238	1.3175	1.3323	1.038	0	0.6762	0	2.1794	20851	1.136	1289	1.3915	2036			2.0333	1081	1.8281	511	1.8574	563	1.827	590	2.3242	1128	1.0866	1478	1.763	1856	1.4665	1611	1.4108	6268	1.2907	3084	1.2236
6578	bl	CN	30		BL	1	116472	1.1929	153786	2.0873	1.7157	1.1423	1.2525	1.1431	1.1525	1.1513	0.9651	0	0.671	0	1.8669	23581	0.9218	1565	1.1347	2243			1.6637	1150	1.4579	853	1.4296	717	1.2804	525	1.6882	1332	0.8621	1254	1.3689	2442	1.212	2171	1.191	7372	1.2464	2881	1.0525
6582	bl	CN	29	28	BL	1.018	128074	1.1883	155475	2.1861	1.7774	1.1437	1.2492	1.1819	1.1602	1.1649	0.9803	0	0.6554	0	1.9578	24093	0.8138	2258	1.2102	2544			1.6596	922	1.6619	524	1.5398	556	1.4945	584	1.9545	1030	0.9408	1261	1.4029	2488	1.2358	1489	1.2501	5801	1.2105	3008	1.1852
6586	bl	LMCI	28	25	BL	0.9831	114536	1.1622	138504	2.0057	1.6498	1.181	1.2993	1.2028	1.1059	1.179	1.0145	0	0.7147	0	1.7813	22821	0.6905	2288	1.1612	1985			1.508	1144	1.3459	472	1.3361	572	1.033	391	1.7466	960	0.7094	1447	1.5107	2154	1.3215	2172	1.1537	5871	1.1522	3278	1.0075
6589	bl	CN	29		BL	1.0368	99901	1.2007	123253	2.3807	1.7945	1.2568	1.3399	1.3028	1.2521	1.2749	1.0618	0	0.7104	0	1.802	18073	1.0336	1258	1.1472	2603			1.7316	861	1.6456	443	1.5298	427	1.4113	412	1.9886	1034	0.9285	1195	1.5277	1790	1.2626	1620	1.3231	5132	1.2859	2764	1.237
6593	bl	LMCI	27	26	BL	1.0899	88151	1.2487	106447	2.5144	1.8889	1.2829	1.3806	1.3294	1.2793	1.3012	1.042	0	0.6889	0	1.9037	15378	0.9336	1487	1.3085	1711			1.7349	771	1.7602	434	1.6535	417	1.6459	409	1.8117	955	0.8895	1066	1.6239	2017	1.3284	1819	1.3051	6519	1.4115	1911	1.2619
6605	bl	EMCI	29	27	BL	0.9341	110687	1.1127	136382	1.9922	1.6668	1.0383	1.1633	1.0994	1.0491	1.0659	0.958	0	0.6395	0	1.8955	23323	0.8546	1694	1.2166	1836			1.247	1067	1.153	471	1.0559	437	1.0653	589	1.6323	1215	0.7722	1085	1.1594	2108	1.1977	1308	1.1216	4318	1.1264	3135	0.9032
6610	bl	LMCI	28	27	BL	1.0292	102944	1.2143	133693	2.0524	1.6915	1.2325	1.3247	1.2531	1.1458	1.2245	1.0084	0	0.7239	0	1.8079	23918	1.0484	1601	1.2384	1572			1.5082	1130	1.5334	510	1.4774	480	1.3236	522	1.7842	1117	0.9668	1251	1.4425	2757	1.4075	1550	1.346	6328	1.3644	3029	0.9556
6622	bl	EMCI	26	23	BL	1.0734	113653	1.2668	137220	2.3065	1.8703	1.2485	1.3416	1.2893	1.2006	1.2559	0.9914	0	0.6715	0	2.0376	24414	0.9088	1936	1.3363	2263			1.6739	879	1.4946	431	1.5103	458	1.5304	512	2.0173	961	0.9958	1269	1.5239	1802	1.316	1515	1.3016	5401	1.4039	3402	1.2166
6624	bl	CN	27		BL	1.063	113245	1.2486	143524	2.4491	1.8776	1.2524	1.3766	1.2322	1.2213	1.2472	0.9989	0	0.6643	0	1.935	20624	0.7582	3325	1.4103	1486			1.9621	831	1.7078	437	1.7861	458	1.5701	538	2.1362	987	0.8182	1354	1.4923	2035	1.4547	1604	1.2297	6548	1.2957	4225	1.2395
6635	bl	EMCI	28	30	BL	1.0802	92057	1.2163	115327	2.1179	1.6753	1.182	1.3195	1.2219	1.1958	1.2048	0.9906	0	0.7191	0	1.6918	17043	1.1119	734	1.2476	1124			1.8705	737	1.6727	648	1.5815	672	1.8116	639	2.0858	1096	1.2685	827	1.2302	1678	1.2385	1301	1.1512	5791	1.3001	3057	1.1404
6643	bl	LMCI	24	26	BL	0.9535	121470	1.0951	148390	1.9249	1.5489	1.0487	1.16	1.0812	1.0277	1.0604	0.9684	0	0.6846	0	1.6268	22738	1.0165	788	1.1178	1769			1.7536	1024	1.6333	669	1.5653	707	1.5508	739	1.8595	1064	1.0317	1011	1.3312	2107	1.1641	1272	1.124	5999	1.0802	2873	1.0187
6651	bl	EMCI	25	28	BL	0.9479	106490	1.0605	131593	1.9239	1.4926	1.0607	1.1476	1.1202	1.013	1.0726	1.0115	0	0.7186	0	1.4934	19787	0.8965	1059	1.0748	1754			1.327	822	1.2921	346	1.3036	385	1.1878	453	1.56	902	0.9848	963	1.1864	2080	1.2131	1247	1.1325	5216	1.182	1830	1.0033
6653	bl	CN	27	24	BL	0.961	107783	1.1096	129941	2.0756	1.6297	1.093	1.1675	1.1194	1.0884	1.1045	0.9954	0	0.6777	0	1.7038	21020	0.8514	1432	1.1091	2171			1.5382	892	1.4004	459	1.4137	456	1.138	515	1.6394	925	0.7873	1071	1.3768	2104	1.2302	1239	1.1287	4770	1.1515	2662	0.9756
6669	bl	LMCI	30		BL	0.9824	137357	1.126	170464	1.8061	1.5326	1.0756	1.1259	1.1322	1.0436	1.0875	0.9658	0	0.7096	0	1.6657	29897	0.7439	2342	1.0854	1962			1.2034	942	1.0572	871	1.0289	704	1.1141	715	1.5709	1141	0.687	1875	1.2849	2692	1.2072	1079	1.1274	6094	1.1844	3212	0.9364
6677	bl	EMCI	25		BL	1.05	116717	1.2394	147830	2.2387	1.8098	1.2673	1.3964	1.2535	1.224	1.262	1.0182	0	0.6973	0	1.9513	24073	0.9196	2290	1.4037	1790			1.723	1063	1.7319	654	1.6234	658	1.4572	736	1.9808	1272	0.9095	1658	1.5034	2369	1.3355	2135	1.2271	5898	1.3643	2887	1.116
6696	bl	EMCI	28		BL	1.0604	103235	1.2476	130721	2.2652	1.7946	1.1836	1.3686	1.2481	1.1902	1.2156	0.9744	0	0.6774	0	1.871	23482	1.0704	1289	1.2544	2432			1.6896	861	1.664	532	1.4902	485	1.5349	821	2.1063	1425	0.9468	1710	1.5022	1607	1.2519	1585	1.2113	4096	1.3622	3278	1.158
6697	bl	MCI	27		BL	1.0011	97782	1.1443	126699	1.7814	1.4967	1.1159	1.2316	1.1017	1.0378	1.1019	0.9629	0	0.7362	0	1.5645	22363	0.9426	1371	1.159	1323			1.3976	983	1.2535	515	1.2516	436	1.1249	602	1.5278	1125	0.7864	1299	1.2401	2278	1.3307	1315	1.1159	5180	1.1577	3068	0.9889
6705	bl	AD	25	28	BL	1.0416	86235	1.2276	106742	2.2269	1.7893	1.1378	1.2366	1.1246	1.122	1.1356	0.9251	0	0.6347	0	1.9134	17002	0.9356	1671	1.3339	1569			1.5973	964	1.53	489	1.3825	469	1.4021	375	1.39	567	0.5931	2163	1.3385	1829	1.3116	1486	1.1981	4532	1.2655	2928	1.0445
6707	bl	EMCI	29		BL	1.0326	114167	1.2204	137807	2.0857	1.7784	1.2648	1.3539	1.2648	1.207	1.2576	1.0304	0	0.7071	0	2.0291	18389	0.8513	2054	1.2316	3172			1.3812	932	1.2539	382	1.2381	402	1.1362	360	1.6332	1068	0.7223	1854	1.5915	2177	1.4169	1040	1.3182	5718	1.3132	2591	1.1682
6721	bl	AD	25	26	BL	1.05	114087	1.2241	136094	2.3231	1.8474	1.2189	1.349	1.2355	1.2008	1.2274	1.0027	0	0.6644	0	1.9949	20388	0.742	2791	1.2096	3073			1.5456	935	1.3636	426	1.425	471	1.2344	503	1.7988	997	0.6795	1693	1.4848	1888	1.4698	1123	1.2338	6304	1.3312	2763	1.1866
6726	bl	EMCI	30	30	BL	1.1532	97751	1.2443	120271	1.8323	1.5592	1.1528	1.3073	1.1376	1.0632	1.1391	0.9154	0	0.7305	0	1.6009	18423	1	1073	1.5174	1399			1.4029	794	1.3863	397	1.2644	348	1.1193	357	1.5306	924	1.0226	860	1.236	2065	1.334	1763	1.1612	5694	1.261	3536	1.1165
6727	bl	LMCI	30		BL	1.0747	108220	1.2341	132624	2.3791	1.8637	1.3207	1.4291	1.3488	1.2251	1.3166	1.0669	0	0.7064	0	1.9778	20521	1.1093	1844	1.3802	1676			1.6612	922	1.7923	520	1.7354	427	1.8013	557	2.3079	1030	1.1896	1090	1.3211	3071	1.3544	2000	1.3313	5338	1.3428	3211	1.2008
6734	bl	CN	30		BL	0.9788	111422	1.1232	134016	2.006	1.6468	1.1411	1.196	1.1561	1.122	1.1451	1.0195	0	0.6953	0	1.8113	24647	0.884	1539	1.0802	3056			1.4235	941	1.414	428	1.2601	408	1.4285	414	1.7864	1003	0.8651	1143	1.2962	1447	1.2182	1641	1.1439	7459	1.2386	3464	1.137
6748	bl	LMCI	30	29	BL	1.0648	86465	1.2672	107372	2.4046	1.8744	1.2947	1.4591	1.2503	1.1876	1.2633	0.9969	0	0.674	0	1.9512	17572	1.2313	588	1.4116	1179			1.9596	866	1.9278	485	1.8276	574	1.9112	482	2.2537	1125	1.1402	1123	1.4638	2232	1.472	1222	1.4338	3348	1.4434	2374	1.2039
6750	bl	CN	28		BL	1.0309	90512	1.2548	119678	2.0385	1.7371	1.1517	1.2463	1.1677	1.098	1.1511	0.9174	0	0.6627	0	1.918	21003	0.8552	1748	1.2055	1840			1.4041	1079	1.3704	457	1.2543	483	1.2162	530	1.6678	1109	0.7758	1601	1.3199	2164	1.2514	1450	1.2322	7346	1.1717	3278	1.0374
6761	bl	LMCI	28		BL	0.9847	121283	1.1294	148612	2.0843	1.6656	1.1166	1.2116	1.1446	1.0623	1.1197	0.9914	0	0.6723	0	1.783	24542	0.9665	1696	1.2124	1739			1.423	857	1.4194	436	1.3713	440	1.4316	527	1.7889	964	1.0092	1101	1.4291	2010	1.2469	1739	1.1764	5919	1.1678	3829	0.9588
6764	bl	EMCI	29	29	BL	1.0182	110658	1.1754	133336	2.1175	1.6841	1.0698	1.108	1.0798	1.0908	1.0802	0.919	0	0.6414	0	1.7595	20135	0.7626	2401	1.2652	1705			1.596	574	1.2878	323	1.1882	397	1.2119	332	1.1795	783	0.7718	1089	1.354	1796	1.1039	1889	1.0908	5048	1.0639	3543	1.1201
6768	bl	AD	22		BL	1.0274	90660	1.1796	111073	2.3298	1.79	1.2817	1.373	1.2707	1.2183	1.2703	1.077	0	0.7097	0	1.8606	13525	0.6694	2377	1.1714	1832			1.3834	853	1.4869	491	1.3322	403	1.4035	518	1.7081	1157	0.6027	1763	1.4252	1959	1.3638	1519	1.3472	3798	1.2807	3212	1.0752
6773	bl	CN	30	29	BL	1.0686	116421	1.2292	147278	2.2075	1.7651	1.2466	1.3889	1.2178	1.1926	1.2347	1.0045	0	0.6995	0	1.8587	22080	1.2309	615	1.3593	1071			1.7351	978	1.714	465	1.7228	449	1.5621	375	2.0632	1120	1.0998	880	1.4525	2556	1.4702	1087	1.2692	5065	1.3622	4513	1.225
6779	bl	EMCI	26	29	BL	1.1715	92768	1.3836	121271	2.4559	1.9854	1.3583	1.4247	1.3465	1.3522	1.3577	0.9813	0	0.6838	0	2.1167	21110	1.0376	2246	1.3705	1766			1.8206	773	1.6904	436	1.4305	414	1.57	408	2.1055	907	0.9701	1323	1.6577	1988	1.414	1998	1.3867	5403	1.3306	2712	1.1704
6790	bl	EMCI	22	23	BL	1.025	95580	1.1835	118799	2.0043	1.6211	1.1417	1.2243	1.2005	1.0692	1.1479	0.9699	0	0.7081	0	1.6756	20751	0.7354	2104	1.0382	3228			1.2911	1203	1.3137	478	1.2917	574	1.2845	545	1.5499	1013	0.7546	1494	1.3099	1872	1.2028	1591	1.266	4849	1.3134	2228	0.9227
6797	bl	CN	30	30	BL	0.9588	120549	1.0704	149304	1.7156	1.4501	1.1013	1.1456	1.0783	1.0604	1.0891	1.0175	0	0.751	1	1.5643	24029	0.9773	977	1.0411	1361			1.3314	810	1.2144	660	1.0625	645	1.1869	559	1.4702	1207	0.8749	1032	1.1673	3300	1.228	1264	1.1687	5289	1.065	3775	0.9921
6798	bl	EMCI	28	28	BL	1.0364	121579	1.1892	151919	2.0469	1.7075	1.1792	1.4856	1.3452	1.2241	1.2573	1.0573	0	0.7364	0	1.8863	27079	1.3168	1293	1.5375	1903			1.9368	928	1.5278	850	1.5941	671	1.6754	544	1.8815	927	1.2607	1337	1.5509	2870	1.4276	2226	1.1827	5563	1.2839	3946	1.2041
6802	bl	CN	24		BL	1.0325	88617	1.2076	111095	2.2548	1.7793	1.2583	1.4065	1.2647	1.2049	1.2567	1.0406	0	0.7063	0	1.8755	18140	1.0903	873	1.2416	1162			1.8618	998	1.6566	564	1.5853	509	1.5015	644	2.1585	1271	0.9201	1121	1.2798	1433	1.4121	722	1.3329	4486	1.299	2489	1.1156
6816	bl	EMCI	29	28	BL	1.0575	100820	1.2398	126024	2.3108	1.8282	1.3637	1.4676	1.2033	1.1683	1.2814	1.0335	0	0.7009	0	1.934	19661	1.1246	1145	1.3454	1244			1.8308	684	1.6662	410	1.5276	401	1.5576	450	2.1552	842	1.0778	964	1.5	1931	1.4282	1543	1.3787	4946	1.2568	2632	1.1268
6822	bl	CN	29		BL	0.9606	87087	1.072	109257	1.897	1.4616	1.111	1.1633	1.1539	1.075	1.1192	1.044	0	0.7657	1	1.4157	15538	0.9182	955	1.0152	1604			1.5145	656	1.3501	726	1.257	526	1.4597	593	1.7488	894	0.9718	669	1.2555	1748	1.1548	1392	1.151	6099	1.1164	3052	0.9219
6823	bl	EMCI	18		BL	0.9727	105004	1.1927	136886	2.1369	1.7166	1.094	1.1589	1.1816	1.0861	1.1223	0.9409	0	0.6538	0	1.8202	21893	0.6649	3657	1.0826	2463			1.34	788	1.2611	569	1.1876	460	1.1401	864	1.7248	1016	0.6475	1942	1.3967	2347	1.1294	2108	1.1836	6330	1.2675	2711	1.0097
6834	bl	CN	30		BL	0.998	100623	1.1671	125612	2.3058	1.7774	1.1738	1.3571	1.2361	1.1907	1.2063	1.0336	0	0.6787	0	1.8592	20698	0.9856	1071	1.2165	1769			1.9619	639	1.5113	492	1.6294	436	1.4818	368	1.9908	670	0.9448	1365	1.4174	1674	1.3717	1259	1.2374	4921	1.3089	2295	1.076
6842	bl	EMCI	29	28	BL	1.0228	102797	1.1376	125977	1.8324	1.4953	1.1088	1.1964	1.1434	1.0945	1.1207	0.9851	0	0.7495	1	1.5159	19434	0.8651	1369	1.0195	1861			1.4632	807	1.3996	489	1.3292	489	1.2901	521	1.6673	1076	0.9041	798	1.344	1958	1.2041	1353	1.1378	7447	1.1805	2773	0.9768
6847	bl	EMCI	29	26	BL	1.0293	92412	1.1657	113111	2.082	1.6726	1.217	1.2905	1.2159	1.208	1.2203	1.0468	0	0.7296	0	1.77	19021	0.8387	2250	1.1228	2809			1.6326	1017	1.3395	578	1.2015	895	1.2441	579	1.8064	1228	0.8477	1024	1.4677	1753	1.2608	2486	1.2313	6411	1.2351	2892	1.1565
6863	bl	AD	26	23	BL	1.0753	86693	1.2509	107726	2.0829	1.7298	1.1828	1.2565	1.282	1.2183	1.221	0.9761	0	0.7059	0	1.8556	17094	0.8312	1991	1.2018	2711			1.1184	796	1.3052	365	1.0007	334	1.2195	339	1.8395	1147	0.8231	1462	1.5424	1884	1.2971	1262	1.3253	3670	1.3384	2426	1.1885
6872	bl	CN	30		BL	1.0245	106410	1.2033	135591	2.2638	1.7992	1.2	1.2849	1.1794	1.1913	1.1968	0.9946	0	0.6652	0	1.9305	22323	0.9983	1056	1.2645	1558			1.7162	880	1.6328	460	1.5003	397	1.5696	471	2.0767	887	0.9472	1008	1.4149	1638	1.294	1667	1.2367	4994	1.0972	3370	1.1356
6880	bl		28		BL	0.9989	114723	1.1942	144129	2.3246	1.8271	1.2061	1.4355	1.3156	1.2843	1.2713	1.0646	0	0.6958	0	1.9627	23058	1.0977	1027	1.2923	1713			1.9084	990	1.526	606	1.494	557	1.5733	648	2.2851	968	0.9972	1109	1.3059	1885	1.3718	1866	1.1892	6112	1.2832	3094	1.0941
6888	bl	EMCI	26	23	BL	1.0407	104805	1.1937	133581	2.105	1.6616	1.2521	1.3298	1.3044	1.2031	1.2619	1.0572	0	0.7594	1	1.6862	18730	0.9949	1155	1.256	1357			1.562	813	1.5654	461	1.6054	466	1.6172	563	2.0067	1081	1.0641	853	1.289	2850	1.2601	1553	1.349	5591	1.1889	4794	1.123
6889	bl	LMCI	28	27	BL	0.9883	129800	1.1837	164439	2.0598	1.7018	1.1152	1.2236	1.1672	1.0717	1.1288	0.9536	0	0.6633	0	1.862	27484	1.077	923	1.1787	2073			1.7179	1345	1.5562	744	1.5827	755	1.6743	869	2.0589	1292	1.0257	1047	1.3029	2639	1.2397	1967	1.1926	7393	1.2234	5022	1.0796
6907	bl		29		BL	0.9527	112444	1.094	141249	1.8451	1.5056	1.0738	1.165	1.1193	1.0762	1.0942	1.0002	0	0.7267	0	1.5779	22565	0.9541	1263	1.1874	1601			1.4606	1306	1.3664	500	1.3891	587	1.273	500	1.7048	1244	0.7997	1021	1.282	3002	1.1517	1283	1.1193	5024	1.154	3361	1.0952
6911	bl	LMCI	25	15	BL	1.02	126048	1.1557	154327	1.794	1.5269	1.0673	1.1082	1.1316	1.0877	1.0947	0.9472	0	0.7169	0	1.6311	21344	0.6607	2851	1.1322	2123			1.0686	1290	1.0033	465	0.919	442	0.8272	484	1.3699	1218	0.5988	2621	1.2703	2624	1.052	1534	1.0939	6814	1.199	3724	1.0118
6925	bl		29		BL	0.9783	101060	1.1106	124979	1.7595	1.4515	1.0291	1.1101	1.124	1.0349	1.0631	0.9573	0	0.7324	0	1.4843	20116	0.8584	1158	1.0917	1873			1.3386	825	1.3102	412	1.27	425	1.1624	282	1.5811	1028	0.6496	2192	1.298	2177	1.1291	1282	1.0612	6260	1.1653	2868	0.9342
6926	bl		24		BL	1.1014	87327	1.2552	106641	2.4006	1.8757	1.3116	1.4516	1.3196	1.305	1.3219	1.0532	0	0.7048	0	1.9713	17102	0.9215	2015	1.2048	2451			1.7565	781	1.6776	415	1.4382	389	1.6215	381	2.1651	1052	0.987	1085	1.4813	1676	1.4315	1670	1.3212	4441	1.3872	2637	1.2789
6929	bl		28		BL	1.0305	100215	1.1838	124067	2.16	1.7086	1.1944	1.3025	1.2305	1.1683	1.2064	1.0191	0	0.706	0	1.782	21113	1.1073	801	1.2979	1404			2.0212	1029	1.498	824	1.5333	859	1.601	699	2.0218	1084	1.0083	945	1.4564	2608	1.3179	1464	1.2326	6522	1.2342	3272	1.1432
6931	bl	CN	29		BL	1.0737	95542	1.2838	121732	2.1644	1.8166	1.2342	1.3487	1.1946	1.1632	1.2133	0.9451	0	0.6679	0	2.0015	22755	1.1768	1131	1.4049	1264			1.7965	1313	1.6179	584	1.6662	600	1.5367	687	2.0362	1331	1.044	1339	1.4233	2910	1.4978	1105	1.3442	4597	1.231	3119	1.1474
6934	bl		29		BL	1.0971	109814	1.2938	134836	2.4029	1.9328	1.3233	1.505	1.3369	1.2107	1.3146	1.0161	0	0.6802	0	2.1017	21327	1.1713	1396	1.3059	2388			1.8932	1032	1.6003	541	1.6668	525	1.4458	342	1.9438	1246	1.011	1041	1.5337	2275	1.6626	970	1.4705	5456	1.3676	2428	1.1654
6935	bl		29		BL	1.0185	78780	1.1491	102246	1.898	1.5592	1.2178	1.2514	1.2118	1.1636	1.206	1.0495	0	0.7735	1	1.6305	18877	1.1519	673	1.2348	1114			1.6248	609	1.5845	487	1.4373	547	1.5926	521	1.7208	889	1.1113	651	1.2809	1652	1.3253	1125	1.2831	5326	1.2461	2645	1.0924
6939	bl	AD	29		BL	1.0513	122341	1.1987	153836	1.831	1.612	1.1767	1.1806	1.2144	1.1004	1.1709	0.9768	0	0.7263	0	1.8063	20521	0.7566	2755	1.1218	2645			1.036	662	1.2434	324	1.0851	293	1.2319	306	1.1804	500	0.7594	1631	1.228	3242	1.2166	1402	1.2443	5839	1.2468	4164	0.9749
6943	bl	CN	28		BL	1.0326	109372	1.2344	137200	2.3988	1.9316	1.2753	1.3967	1.2953	1.25	1.284	1.0402	0	0.6647	0	2.1615	23558	1.2431	1010	1.3654	1675			1.9829	1066	1.6968	596	1.6578	586	1.7035	760	2.2274	1333	0.9807	1324	1.5253	2295	1.4769	1709	1.4009	5072	1.299	2837	1.0024
6951	bl	CN	28		BL	0.9372	89497	1.138	112112	2.4221	1.7783	1.1083	1.2291	1.1418	1.0173	1.1064	0.9723	0	0.6222	0	1.7747	17994	0.963	1011	1.2745	1337			1.8672	760	1.6464	578	1.5009	527	1.6792	560	2.0407	898	0.9694	905	1.3634	2176	1.2419	1801	1.1321	6694	1.2077	2712	0.9706
6956	bl	CN	30		BL	1.0453	104237	1.2369	126285	2.6631	1.968	1.3128	1.4627	1.3584	1.2594	1.323	1.0696	0	0.6722	0	2.0041	20100	0.9169	1331	1.2967	2185			1.6539	965	1.6325	447	1.5531	439	1.3793	463	2.2832	1088	0.8175	1484	1.5327	1796	1.4134	1541	1.3806	5080	1.3448	3922	1.0581
6958	bl	CN	30		BL	1.0826	80895	1.2525	102281	2.3838	1.8297	1.323	1.3245	1.3371	1.3008	1.3227	1.0561	0	0.7229	0	1.8528	16307	0.9581	1047	1.417	1006			1.8669	679	1.5821	673	1.4789	530	1.7503	394	2.2246	751	1.1621	876	1.5319	1549	1.282	1231	1.3793	3860	1.3803	2268	1.2003
6961	bl	EMCI	26		BL	1.0039	112067	1.115	136574	1.8549	1.4907	1.1258	1.172	1.1818	1.0952	1.1379	1.0205	0	0.7633	1	1.5021	19510	0.7693	1888	1.0313	1976			1.4373	828	1.4599	468	1.3237	416	1.2007	524	1.5495	971	0.7507	1649	1.3097	1967	1.1723	1481	1.2741	5112	1.1782	2669	1.0011
6963	bl	CN	29		BL	0.9856	97849	1.1758	122306	2.2844	1.7328	1.1448	1.2546	1.1751	1.1008	1.1497	0.9778	0	0.6635	0	1.7383	19267	0.9054	1014	1.1142	1644			1.5811	807	1.511	401	1.4769	413	1.3976	497	2.0761	889	0.7862	1173	1.4786	2267	1.2504	1158	1.1925	4496	1.1885	2322	0.9451
6966	bl	CN	30		BL	0.9517	99929	1.1097	121762	2.0837	1.6278	1.1363	1.2185	1.1579	1.0535	1.1306	1.0189	0	0.6946	0	1.6899	19879	0.854	1571	1.0804	2384			1.5129	967	1.4041	459	1.418	555	1.3201	493	1.7637	974	0.7763	1353	1.3151	1948	1.2788	1672	1.2424	5680	1.1603	2660	0.9451
6971	bl		24		BL	1.0292	111314	1.2051	141422	2.1814	1.7506	1.2575	1.3581	1.3589	1.2725	1.2974	1.0766	0	0.7411	1	1.8653	25846	0.8472	1760	1.2724	2217			1.7972	694	1.4357	430	1.4381	550	1.5268	564	1.8752	1104	0.89	1403	1.5153	2691	1.3907	2289	1.3845	5056	1.3951	3583	1.0471
6974	bl	CN	26		BL	1.0867	95754	1.2751	119701	2.5313	1.9565	1.38	1.364	1.3656	1.3753	1.3737	1.0774	0	0.7021	0	2.0632	21737	0.9121	1339	1.2653	1676			1.696	694	1.3632	371	1.2612	351	1.3359	624	1.9522	1154	0.8928	1084	1.5979	1801	1.3552	1235	1.4252	5340	1.3985	2174	1.1478
6977	bl	CN	30		BL	1.0664	91543	1.2516	114987	2.4421	1.8715	1.3004	1.3852	1.3238	1.2554	1.3028	1.0409	0	0.6961	0	1.9209	19527	1.0367	1146	1.2334	2000			1.9693	805	1.7401	433	1.7234	441	1.6909	528	2.108	848	1.0137	1109	1.5108	1936	1.3851	1582	1.3558	4494	1.3887	3176	1.1732
6988	bl		29		BL	0.9688	94597	1.1198	123293	1.7959	1.5731	1.1417	1.1442	1.0887	1.077	1.1128	0.9938	0	0.7074	0	1.8037	20154	0.8537	1386	1.2335	1135			1.314	979	1.3641	481	1.2897	499	1.3752	583	1.6679	1183	0.7707	938	1.4183	1561	1.1013	1229	1.2067	4727	1.0312	2333	1.0713
6992	bl	CN	30		BL	0.9245	107641	1.0633	135119	1.8126	1.4598	1.0336	1.1087	1.0793	0.97	1.0369	0.9751	0	0.7103	0	1.5033	23160	0.7549	1548	0.9839	2048			1.276	918	1.2079	469	1.1686	533	1.1616	435	1.5375	1036	0.7638	939	1.1558	2045	1.095	1539	1.0968	6010	1.1814	3156	0.8433
6993	bl	CN	29		BL	1.0187	106702	1.1753	131487	2.189	1.6908	1.2032	1.2714	1.2161	1.1609	1.2023	1.0229	0	0.7111	0	1.7081	19312	0.7498	2074	1.1023	1753			1.6769	1085	1.281	769	1.3164	780	1.1474	559	1.679	1112	0.6546	1627	1.4041	2262	1.2991	2055	1.302	6597	1.2898	3765	1.0277
6995	bl	CN	29		BL	1.0533	94995	1.2145	120186	2.0802	1.6673	1.1503	1.1924	1.2208	1.1887	1.1821	0.9733	0	0.709	0	1.707	19558	0.8258	1186	1.1366	1437			1.7206	821	1.2245	639	1.2106	818	1.1254	627	1.874	1370	0.8071	1102	1.4265	2375	1.3061	1636	1.2143	7826	1.2169	3406	1.0408
6998	bl	CN	29		BL	1.0421	114057	1.2385	144315	2.2848	1.8308	1.2913	1.3933	1.2143	1.1961	1.2538	1.0123	0	0.6848	0	1.9691	23807	1.1719	1034	1.3955	1425			2.2099	1033	1.6608	1124	1.764	1157	1.9761	871	2.2343	1502	1.0915	1157	1.4842	2407	1.5577	1527	1.2637	8386	1.1832	3669	1.2473
7008	bl	LMCI	28		BL	1.0668	110901	1.2383	136812	2.4284	1.8667	1.1796	1.2629	1.1707	1.2018	1.1865	0.9582	0	0.6356	0	1.9333	20906	0.9457	1266	1.3949	1308			1.9345	688	1.3976	736	1.2809	616	1.6729	513	2.2865	965	0.9909	1236	1.4308	2036	1.3497	1210	1.2206	5737	1.2352	2778	1.0791
7011	bl	CN	29		BL	0.9828	103785	1.1659	134101	2.0535	1.6467	1.1084	1.2087	1.1525	1.0681	1.1171	0.9582	0	0.6784	0	1.7208	21726	1.0753	647	1.3124	1043			1.7339	935	1.4447	835	1.5799	490	1.657	678	1.9296	994	1.0445	794	1.3399	2124	1.233	1249	1.1696	5274	1.1539	3487	1.0157
7015	bl	LMCI	28		BL	1.0089	126302	1.1868	154161	2.1052	1.7368	1.0834	1.2019	1.3575	1.1464	1.1866	0.9999	0	0.6832	0	1.9185	26064	0.6988	3541	1.2495	1933			1.306	967	1.1063	614	0.9727	530	1.1492	622	1.438	1218	0.6423	1957	1.4222	2125	1.1191	1958	1.1818	5717	1.3526	2934	1.0082
7016	bl	EMCI	28		BL	1.0293	90477	1.1858	114898	1.983	1.6356	1.1652	1.2381	1.1941	1.1589	1.1771	0.9927	0	0.7197	0	1.7381	20273	1.019	1024	1.1632	2087			1.7693	911	1.4364	702	1.4659	451	1.4512	532	1.8376	941	0.9967	1012	1.2662	2404	1.2724	1139	1.2203	5596	1.2361	2758	0.9907
7029	bl	EMCI	30		BL	1.0534	107290	1.2421	133778	2.3666	1.8531	1.2536	1.345	1.2263	1.2164	1.2445	1.002	0	0.6716	0	1.9508	20631	1.0117	1063	1.4082	1133			1.9052	1087	1.7559	586	1.6138	571	1.4797	721	2.22	1204	0.8704	1202	1.5138	1715	1.2923	2513	1.2784	7140	1.321	2841	1.1367
[truncated: 198 more columns]

## Sheet: 3_amyloid negative MCI
RID	VISCODE2	Diagnosis_BL	MMSE_BL	MMSE_FU	TP	CEREBELLUMGREYMATTER_SUVR	CEREBELLUMGREYMATTER_VOLUME	WHOLECEREBELLUM_SUVR	WHOLECEREBELLUM_VOLUME	ERODED_SUBCORTICALWM_SUVR	COMPOSITE_REF_SUVR	FRONTAL_SUVR	CINGULATE_SUVR	PARIETAL_SUVR	TEMPORAL_SUVR	COMPOSITE_SUVR	SUMMARYSUVR_WHOLECEREBNORM	SUMMARYSUVR_WHOLECEREBNORM_1.08CUTOFF	SUMMARYSUVR_COMPOSITE_REFNORM	SUMMARYSUVR_COMPOSITE_REFNORM_0.74CUTOFF	BRAINSTEM_SUVR	BRAINSTEM_VOLUME	VENTRICLE_3RD_SUVR	VENTRICLE_3RD_VOLUME	VENTRICLE_4TH_SUVR	VENTRICLE_4TH_VOLUME	VENTRICLE_5TH_SUVR	VENTRICLE_5TH_VOLUME	CC_ANTERIOR_SUVR	CC_ANTERIOR_VOLUME	CC_CENTRAL_SUVR	CC_CENTRAL_VOLUME	CC_MID_ANTERIOR_SUVR	CC_MID_ANTERIOR_VOLUME	CC_MID_POSTERIOR_SUVR	CC_MID_POSTERIOR_VOLUME	CC_POSTERIOR_SUVR	CC_POSTERIOR_VOLUME	CSF_SUVR	CSF_VOLUME	CTX_LH_BANKSSTS_SUVR	CTX_LH_BANKSSTS_VOLUME	CTX_LH_CAUDALANTERIORCINGULATE_SUVR	CTX_LH_CAUDALANTERIORCINGULATE_VOLUME	CTX_LH_CAUDALMIDDLEFRONTAL_SUVR	CTX_LH_CAUDALMIDDLEFRONTAL_VOLUME	CTX_LH_CUNEUS_SUVR	CTX_LH_CUNEUS_VOLUME	CTX_LH_ENTORHINAL_SUVR
4214	m66	LMCI	30	30	BL	0.9768	104183	1.16	128398	2.1854	1.7509	1.1593	1.2651	1.1839	1.1197	1.1648	1.0041	0	0.6652	0	1.9074	20441	0.8199	2237	1.1941	2530			1.3864	1000	1.3102	452	1.19	457	1.0485	473	1.5055	1184	0.7503	1590	1.388	1604	1.2903	1603	1.215	4928	1.2113	2965	1.1153
6001	m48	LMCI	27	27	Scan2	1.0551	83546	1.1827	101943	2.0354	1.6197	1.1418	1.2169	1.1826	1.1281	1.1552	0.9768	0	0.7132	0	1.6411	15142	0.7452	2250	1.1794	1830			1.4074	801	1.3699	410	1.2894	353	1.4215	339	1.7863	953	0.8007	1393	1.4119	1471	1.207	1312	1.192	4296	1.2607	3528	1.0542
6002	bl	LCMI	30	30	BL	1.0391	113359	1.2136	135057	2.1337	1.7747	1.2099	1.3265	1.2211	1.1578	1.2087	0.996	0	0.6811	0	1.9768	21366	1.0796	1129	1.2835	1525			1.6469	913	1.6363	677	1.6086	532	1.7151	602	2.0572	901	1.0072	1182	1.464	2079	1.4145	1226	1.2345	5000	1.258	2907	1.0217
6033	bl	EMCI	30	29	BL	1.0611	109302	1.2489	135831	2.4524	1.9185	1.2955	1.4287	1.2418	1.1383	1.2532	1.0035	0	0.6532	0	2.0541	22677	1.1996	1379	1.4161	1037			2.2363	1099	1.8246	455	1.9656	538	1.6524	564	2.0771	1118	1.0816	1162	1.5794	1379	1.4652	1473	1.4116	6392	1.4854	2685	1.1778
6075	bl	LMCI	30	29	BL	0.981	108870	1.1442	135896	1.9561	1.6011	1.1218	1.1808	1.0826	1.1005	1.1089	0.9692	0	0.6926	0	1.703	21851	0.8842	1803	1.0978	2432			1.3302	929	1.3362	449	1.2982	435	1.2564	384	1.7652	989	0.8783	1189	1.2825	3043	1.1619	1978	1.1462	5984	1.1976	3461	1.1009
6110	bl	EMCI	28	25	BL	1.0373	97248	1.2164	119636	2.3159	1.8183	1.2101	1.3462	1.2215	1.1654	1.2114	0.9959	0	0.6662	0	1.9225	20792	0.9732	2068	1.3417	1620			1.4854	816	1.4529	372	1.3261	409	1.3331	375	1.6202	1128	0.6781	2268	1.2676	3249	1.3737	1339	1.2561	4823	1.3933	3104	1.0607
6125	bl	LMCI	30	30	BL	1.0691	96562	1.2478	120530	2.2537	1.7968	1.3682	1.4784	1.3291	1.2206	1.333	1.0683	0	0.7419	1	1.8888	19351	1.0761	1234	1.2252	1671			1.6994	824	1.6048	450	1.4981	466	1.2814	550	1.9545	1103	1.0089	971	1.3204	2186	1.5125	1764	1.3087	5857	1.3994	2879	1.0821
6141	bl	LMCI	29	26	BL	0.9884	113150	1.1332	139111	2.0619	1.6326	1.0868	1.2393	1.1433	1.0989	1.1138	0.9828	0	0.6822	0	1.7026	19627	0.8548	1571	1.0705	2228			1.5122	1068	1.4483	494	1.3811	536	1.201	515	1.6955	1091	0.7894	1430	1.3838	2114	1.339	944	1.0901	5750	1.2215	2918	1.0645
6143	bl	LCMI	27	24	BL	1.009	106933	1.1863	135786	2.0617	1.6761	1.0923	1.0975	1.108	1.0518	1.0899	0.9187	0	0.6503	0	1.7802	21924	0.6629	2069	1.1813	2086			1.3226	1024	1.2994	474	1.3713	513	1.0831	621	1.6903	1221	0.5718	1563	1.211	2375	1.1372	1742	1.1416	5979	1.0205	2753	0.7708
6220	bl	EMCI	28		BL	1.0349	128474	1.1604	157156	2.0799	1.657	1.1883	1.2065	1.2291	1.1727	1.199	1.0332	0	0.7236	0	1.7306	20468	0.8034	1817	1.0837	1732			1.6062	853	1.2061	434	1.3271	428	1.1605	603	1.7114	989	0.845	1524	1.3629	2385	1.1823	1828	1.2416	4705	1.2847	2127	1.1226
6221	bl	EMCI	28		BL	1.0082	105592	1.1614	127957	2.3639	1.8476	1.2346	1.507	1.2186	1.1279	1.2241	1.054	0	0.6625	0	2.0176	19968	1.1723	1907	1.2404	2519			1.8843	809	1.5402	531	1.6012	520	1.2419	421	1.7761	843	1.0492	1489	1.5878	2202	1.4906	2194	1.2539	5761	1.094	4106	1.3737
6229	bl	LMCI	29	28	BL	0.9814	104950	1.1322	128629	2.1047	1.6451	1.1457	1.2177	1.1618	1.1233	1.1515	1.017	0	0.6999	0	1.6985	18636	0.6698	2690	1.2094	1645			1.4451	882	1.4526	483	1.3332	489	1.2609	639	1.8728	1069	0.6188	1476	1.4834	1608	1.2147	1769	1.1654	5163	1.1891	2875	0.7742
6236	bl	LMCI	28	25	BL	1.0642	118214	1.2993	151463	2.6067	2.0191	1.2878	1.3373	1.2656	1.268	1.2798	0.985	0	0.6339	0	2.1513	20797	0.7732	2657	1.5687	974			1.715	937	1.6778	540	1.6184	475	1.3497	552	2.1852	1078	0.6712	1739	1.6266	2425	1.3212	1790	1.3315	4760	1.4245	2520	1.0912
6243	bl	EMCI	29	29	BL	0.9592	124696	1.1591	161338	2.0554	1.6755	1.0912	1.2435	1.0751	1.0516	1.0873	0.9381	0	0.6489	0	1.8122	26733	0.9626	1160	1.209	1797			1.6621	1412	1.5838	589	1.6876	638	1.3318	725	1.9145	1344	0.8529	1390	1.2861	2278	1.235	1695	1.1466	6245	1.1059	4206	0.9023
6291	bl	LMCI	29	30	BL	0.9666	110241	1.1496	136718	2.1751	1.7393	1.1709	1.345	1.2124	1.0845	1.1728	1.0201	0	0.6743	0	1.8931	27183	1.182	987	1.2037	2054			1.8027	965	1.5736	505	1.6474	493	1.3102	549	1.9665	1100	0.9209	1280	1.3314	1980	1.4852	964	1.2702	5093	1.2201	2846	1.0145
6315	bl	LMCI	29	28	BL	1.0119	112279	1.1592	142079	2.0066	1.6064	1.2969	1.2644	1.2458	1.0731	1.2372	1.0672	0	0.7701	1	1.6534	19501	0.7813	2215	1.2491	1481			1.3689	777	1.3478	606	1.2082	445	1.2525	786	1.5346	1143	0.7821	1420	1.3439	1809	1.2559	1069	1.279	5593	1.1432	2843	0.7481
6373	bl	LMCI	30	27	BL	1.0339	94910	1.1802	118386	2.1612	1.7295	1.1988	1.342	1.2181	1.1883	1.2101	1.0254	0	0.6997	0	1.8471	19715	0.9556	1654	1.1508	1919			1.7037	1200	1.2848	503	1.5199	481	1.374	562	2.0906	1172	0.8557	1041	1.5344	2117	1.3214	1486	1.2089	6239	1.4434	2826	1.1618
6376	bl	EMCI	30	30	BL	0.9172	102558	1.063	127298	1.9351	1.5396	1.0375	1.1035	1.0783	0.9913	1.0435	0.9817	0	0.6778	0	1.6207	21901	0.8913	1209	1.1063	1371			1.4037	1055	1.4893	500	1.4623	522	1.208	538	1.7789	1007	0.8604	964	1.0218	2385	1.1601	1440	1.0494	4636	1.1724	3235	0.8939
6402	bl	LMCI	28	25	BL	0.8651	99834	0.9934	121112	1.745	1.4384	0.9444	1.0533	0.9508	0.9311	0.9498	0.9561	0	0.6603	0	1.5769	17898	0.7877	2430	1.0304	2043			1.1554	788	1.0598	485	0.922	411	1.1404	491	1.5341	1126	0.7257	1364	1.2319	2067	0.9755	1588	0.9838	5733	1.0459	2611	0.8295
6411	bl	MCI	24	20	BL	1.039	122552	1.2011	151664	2.0991	1.7017	1.2252	1.2887	1.2596	1.2212	1.2385	1.0312	0	0.7278	0	1.805	25383	0.7027	3588	1.1477	2358			1.4417	924	1.318	558	1.2535	518	1.1912	581	1.6882	1322	0.7483	1403	1.5394	1806	1.3291	1653	1.2296	7221	1.2855	4097	1.118
6414	bl	EMCI	28	28	BL	1.0498	102120	1.195	130810	2.0221	1.675	1.2234	1.3398	1.21	1.1876	1.2194	1.0204	0	0.728	0	1.8079	20250	1.0698	1639	1.2167	1810			1.5996	839	1.4636	618	1.4402	451	1.3329	679	1.7642	917	0.9539	1301	1.4872	2543	1.3811	1499	1.2929	5763	1.2757	3021	1.2287
6421	bl	EMCI	26	30	BL	1.0361	99702	1.2133	131207	2.0829	1.6698	1.1742	1.2438	1.264	1.1561	1.2032	0.9916	0	0.7206	0	1.713	21569	0.8512	1798	1.2573	1347			1.327	848	1.2965	488	1.1315	394	1.131	453	1.5803	964	0.775	1357	1.3644	2788	1.2219	2063	1.2402	5735	1.2901	3621	1.0133
6428	bl	LMCI	29	28	BL	0.9767	106465	1.1839	138248	2.1535	1.7273	1.1556	1.2429	1.1754	1.0959	1.1549	0.9755	0	0.6686	0	1.8444	24861	1.0738	804	1.2247	1613			1.7106	1313	1.5641	790	1.6171	564	1.7862	708	2.063	1053	0.9991	1081	1.3524	2508	1.1898	2346	1.1748	7168	1.1927	3589	1.1136
6441	bl	LMCI	27	28	BL	0.9772	109143	1.1392	129954	2.187	1.6984	1.1519	1.3019	1.1616	1.123	1.1586	1.017	0	0.6822	0	1.7689	20563	0.7052	3346	1.1411	2640			1.4912	1084	1.4653	330	1.401	352	1.4837	544	1.4558	565	0.7366	1616	1.3575	2698	1.3055	1911	1.2333	5357	1.2827	2395	1.0855
6446	bl	EMCI	27	30	BL	1.0024	108414	1.1196	128616	1.8764	1.5142	1.1139	1.2341	1.1306	1.058	1.1136	0.9946	0	0.7354	0	1.5467	18497	1.0269	926	1.1251	2005			1.5005	971	1.3578	572	1.4064	524	1.3317	594	1.727	1028	0.9724	997	1.3634	2454	1.2418	1416	1.0957	6033	1.1508	3331	1.0125
6463	bl	EMCI	26		BL	1.0511	99279	1.1891	116835	2.1937	1.7584	1.1267	1.1847	1.1615	1.1175	1.1388	0.9577	0	0.6477	0	1.8923	16614	0.6603	2022	1.2073	2031			1.129	1289	1.2617	352	1.0732	337	1.3825	428	1.817	829	0.6982	1796	1.5267	1478	1.0239	1571	1.2372	4899	1.1901	3063	1.004
6533	bl	LMCI	30	30	BL	0.983	104477	1.1437	133928	1.7819	1.5339	0.9975	1.0761	0.9801	0.9889	0.9953	0.8702	0	0.6489	0	1.6761	22683	0.702	2688	1.0054	2843			1.2296	1051	1.1028	537	1.0555	480	1.0853	730	1.5729	1499	0.624	2147	1.191	2070	1.0003	1538	1.0031	5652	1.0386	2519	0.9455
6534	bl	EMCI	30	30	BL	1.0621	105908	1.2507	135151	2.1048	1.7401	1.1844	1.3097	1.219	1.1378	1.1915	0.9526	0	0.6847	0	1.8648	21444	1.2238	754	1.2649	1678			1.7031	831	1.5188	661	1.4715	650	1.5402	676	1.9492	1180	1.0858	999	1.4459	2545	1.3026	1698	1.2564	4601	1.2403	4366	1.0699
6544	bl	EMCI	30	30	BL	1.0123	89033	1.1682	107640	2.105	1.7174	1.2284	1.3487	1.2503	1.1732	1.231	1.0537	0	0.7167	0	1.879	20089	0.914	1983	1.1811	2029			1.6482	848	1.3877	654	1.3655	647	1.4483	640	1.9052	1137	0.8216	1412	1.2925	1706	1.3672	1289	1.2336	5415	1.2173	3030	1.1002
6550	bl	LMCI	29	28	BL	1.0395	106909	1.2118	143926	2.126	1.7007	1.2546	1.3581	1.2797	1.1875	1.2547	1.0355	0	0.7378	0	1.7644	22509	1.058	1299	1.3234	1076			1.7697	1388	1.6842	578	1.6771	616	1.4608	609	2.0664	1138	0.9992	1470	1.4162	1897	1.2984	3185	1.2846	6701	1.2941	3331	1.1268
6559	m24	MCI	30	28	Scan2	0.9832	82507	1.0871	98741	1.8283	1.4705	1.0661	1.1112	1.1615	1.1823	1.1146	1.0253	0	0.758	1	1.4961	13845	0.6124	3497	0.8926	3619			0.9697	971	1.1432	418	0.8912	498	1.139	439	1.4909	954	0.6153	1423	1.2223	1672	1.0934	1761	1.1507	4204	1.2488	3056	0.9303
6586	bl	LMCI	28	25	BL	0.9831	114536	1.1622	138504	2.0057	1.6498	1.181	1.2993	1.2028	1.1059	1.179	1.0145	0	0.7147	0	1.7813	22821	0.6905	2288	1.1612	1985			1.508	1144	1.3459	472	1.3361	572	1.033	391	1.7466	960	0.7094	1447	1.5107	2154	1.3215	2172	1.1537	5871	1.1522	3278	1.0075
6593	bl	LMCI	27	26	BL	1.0899	88151	1.2487	106447	2.5144	1.8889	1.2829	1.3806	1.3294	1.2793	1.3012	1.042	0	0.6889	0	1.9037	15378	0.9336	1487	1.3085	1711			1.7349	771	1.7602	434	1.6535	417	1.6459	409	1.8117	955	0.8895	1066	1.6239	2017	1.3284	1819	1.3051	6519	1.4115	1911	1.2619
6605	bl	EMCI	29	27	BL	0.9341	110687	1.1127	136382	1.9922	1.6668	1.0383	1.1633	1.0994	1.0491	1.0659	0.958	0	0.6395	0	1.8955	23323	0.8546	1694	1.2166	1836			1.247	1067	1.153	471	1.0559	437	1.0653	589	1.6323	1215	0.7722	1085	1.1594	2108	1.1977	1308	1.1216	4318	1.1264	3135	0.9032
6610	bl	LMCI	28	27	BL	1.0292	102944	1.2143	133693	2.0524	1.6915	1.2325	1.3247	1.2531	1.1458	1.2245	1.0084	0	0.7239	0	1.8079	23918	1.0484	1601	1.2384	1572			1.5082	1130	1.5334	510	1.4774	480	1.3236	522	1.7842	1117	0.9668	1251	1.4425	2757	1.4075	1550	1.346	6328	1.3644	3029	0.9556
6622	bl	EMCI	26	23	BL	1.0734	113653	1.2668	137220	2.3065	1.8703	1.2485	1.3416	1.2893	1.2006	1.2559	0.9914	0	0.6715	0	2.0376	24414	0.9088	1936	1.3363	2263			1.6739	879	1.4946	431	1.5103	458	1.5304	512	2.0173	961	0.9958	1269	1.5239	1802	1.316	1515	1.3016	5401	1.4039	3402	1.2166
6635	bl	EMCI	28	30	BL	1.0802	92057	1.2163	115327	2.1179	1.6753	1.182	1.3195	1.2219	1.1958	1.2048	0.9906	0	0.7191	0	1.6918	17043	1.1119	734	1.2476	1124			1.8705	737	1.6727	648	1.5815	672	1.8116	639	2.0858	1096	1.2685	827	1.2302	1678	1.2385	1301	1.1512	5791	1.3001	3057	1.1404
6643	bl	LMCI	24	26	BL	0.9535	121470	1.0951	148390	1.9249	1.5489	1.0487	1.16	1.0812	1.0277	1.0604	0.9684	0	0.6846	0	1.6268	22738	1.0165	788	1.1178	1769			1.7536	1024	1.6333	669	1.5653	707	1.5508	739	1.8595	1064	1.0317	1011	1.3312	2107	1.1641	1272	1.124	5999	1.0802	2873	1.0187
6651	bl	EMCI	25	28	BL	0.9479	106490	1.0605	131593	1.9239	1.4926	1.0607	1.1476	1.1202	1.013	1.0726	1.0115	0	0.7186	0	1.4934	19787	0.8965	1059	1.0748	1754			1.327	822	1.2921	346	1.3036	385	1.1878	453	1.56	902	0.9848	963	1.1864	2080	1.2131	1247	1.1325	5216	1.182	1830	1.0033
6669	bl	LMCI	30		BL	0.9824	137357	1.126	170464	1.8061	1.5326	1.0756	1.1259	1.1322	1.0436	1.0875	0.9658	0	0.7096	0	1.6657	29897	0.7439	2342	1.0854	1962			1.2034	942	1.0572	871	1.0289	704	1.1141	715	1.5709	1141	0.687	1875	1.2849	2692	1.2072	1079	1.1274	6094	1.1844	3212	0.9364
6677	bl	EMCI	25		BL	1.05	116717	1.2394	147830	2.2387	1.8098	1.2673	1.3964	1.2535	1.224	1.262	1.0182	0	0.6973	0	1.9513	24073	0.9196	2290	1.4037	1790			1.723	1063	1.7319	654	1.6234	658	1.4572	736	1.9808	1272	0.9095	1658	1.5034	2369	1.3355	2135	1.2271	5898	1.3643	2887	1.116
6696	bl	EMCI	28		BL	1.0604	103235	1.2476	130721	2.2652	1.7946	1.1836	1.3686	1.2481	1.1902	1.2156	0.9744	0	0.6774	0	1.871	23482	1.0704	1289	1.2544	2432			1.6896	861	1.664	532	1.4902	485	1.5349	821	2.1063	1425	0.9468	1710	1.5022	1607	1.2519	1585	1.2113	4096	1.3622	3278	1.158
6697	bl	MCI	27		BL	1.0011	97782	1.1443	126699	1.7814	1.4967	1.1159	1.2316	1.1017	1.0378	1.1019	0.9629	0	0.7362	0	1.5645	22363	0.9426	1371	1.159	1323			1.3976	983	1.2535	515	1.2516	436	1.1249	602	1.5278	1125	0.7864	1299	1.2401	2278	1.3307	1315	1.1159	5180	1.1577	3068	0.9889
6707	bl	EMCI	29		BL	1.0326	114167	1.2204	137807	2.0857	1.7784	1.2648	1.3539	1.2648	1.207	1.2576	1.0304	0	0.7071	0	2.0291	18389	0.8513	2054	1.2316	3172			1.3812	932	1.2539	382	1.2381	402	1.1362	360	1.6332	1068	0.7223	1854	1.5915	2177	1.4169	1040	1.3182	5718	1.3132	2591	1.1682
6726	bl	EMCI	30	30	BL	1.1532	97751	1.2443	120271	1.8323	1.5592	1.1528	1.3073	1.1376	1.0632	1.1391	0.9154	0	0.7305	0	1.6009	18423	1	1073	1.5174	1399			1.4029	794	1.3863	397	1.2644	348	1.1193	357	1.5306	924	1.0226	860	1.236	2065	1.334	1763	1.1612	5694	1.261	3536	1.1165
6727	bl	LMCI	30		BL	1.0747	108220	1.2341	132624	2.3791	1.8637	1.3207	1.4291	1.3488	1.2251	1.3166	1.0669	0	0.7064	0	1.9778	20521	1.1093	1844	1.3802	1676			1.6612	922	1.7923	520	1.7354	427	1.8013	557	2.3079	1030	1.1896	1090	1.3211	3071	1.3544	2000	1.3313	5338	1.3428	3211	1.2008
6748	bl	LMCI	30	29	BL	1.0648	86465	1.2672	107372	2.4046	1.8744	1.2947	1.4591	1.2503	1.1876	1.2633	0.9969	0	0.674	0	1.9512	17572	1.2313	588	1.4116	1179			1.9596	866	1.9278	485	1.8276	574	1.9112	482	2.2537	1125	1.1402	1123	1.4638	2232	1.472	1222	1.4338	3348	1.4434	2374	1.2039
6761	bl	LMCI	28		BL	0.9847	121283	1.1294	148612	2.0843	1.6656	1.1166	1.2116	1.1446	1.0623	1.1197	0.9914	0	0.6723	0	1.783	24542	0.9665	1696	1.2124	1739			1.423	857	1.4194	436	1.3713	440	1.4316	527	1.7889	964	1.0092	1101	1.4291	2010	1.2469	1739	1.1764	5919	1.1678	3829	0.9588
6764	bl	EMCI	29	29	BL	1.0182	110658	1.1754	133336	2.1175	1.6841	1.0698	1.108	1.0798	1.0908	1.0802	0.919	0	0.6414	0	1.7595	20135	0.7626	2401	1.2652	1705			1.596	574	1.2878	323	1.1882	397	1.2119	332	1.1795	783	0.7718	1089	1.354	1796	1.1039	1889	1.0908	5048	1.0639	3543	1.1201
6779	bl	EMCI	26	29	BL	1.1715	92768	1.3836	121271	2.4559	1.9854	1.3583	1.4247	1.3465	1.3522	1.3577	0.9813	0	0.6838	0	2.1167	21110	1.0376	2246	1.3705	1766			1.8206	773	1.6904	436	1.4305	414	1.57	408	2.1055	907	0.9701	1323	1.6577	1988	1.414	1998	1.3867	5403	1.3306	2712	1.1704
6790	bl	EMCI	22	23	BL	1.025	95580	1.1835	118799	2.0043	1.6211	1.1417	1.2243	1.2005	1.0692	1.1479	0.9699	0	0.7081	0	1.6756	20751	0.7354	2104	1.0382	3228			1.2911	1203	1.3137	478	1.2917	574	1.2845	545	1.5499	1013	0.7546	1494	1.3099	1872	1.2028	1591	1.266	4849	1.3134	2228	0.9227
6798	bl	EMCI	28	28	BL	1.0364	121579	1.1892	151919	2.0469	1.7075	1.1792	1.4856	1.3452	1.2241	1.2573	1.0573	0	0.7364	0	1.8863	27079	1.3168	1293	1.5375	1903			1.9368	928	1.5278	850	1.5941	671	1.6754	544	1.8815	927	1.2607	1337	1.5509	2870	1.4276	2226	1.1827	5563	1.2839	3946	1.2041
6816	bl	EMCI	29	28	BL	1.0575	100820	1.2398	126024	2.3108	1.8282	1.3637	1.4676	1.2033	1.1683	1.2814	1.0335	0	0.7009	0	1.934	19661	1.1246	1145	1.3454	1244			1.8308	684	1.6662	410	1.5276	401	1.5576	450	2.1552	842	1.0778	964	1.5	1931	1.4282	1543	1.3787	4946	1.2568	2632	1.1268
6823	bl	EMCI	18		BL	0.9727	105004	1.1927	136886	2.1369	1.7166	1.094	1.1589	1.1816	1.0861	1.1223	0.9409	0	0.6538	0	1.8202	21893	0.6649	3657	1.0826	2463			1.34	788	1.2611	569	1.1876	460	1.1401	864	1.7248	1016	0.6475	1942	1.3967	2347	1.1294	2108	1.1836	6330	1.2675	2711	1.0097
6842	bl	EMCI	29	28	BL	1.0228	102797	1.1376	125977	1.8324	1.4953	1.1088	1.1964	1.1434	1.0945	1.1207	0.9851	0	0.7495	1	1.5159	19434	0.8651	1369	1.0195	1861			1.4632	807	1.3996	489	1.3292	489	1.2901	521	1.6673	1076	0.9041	798	1.344	1958	1.2041	1353	1.1378	7447	1.1805	2773	0.9768
6847	bl	EMCI	29	26	BL	1.0293	92412	1.1657	113111	2.082	1.6726	1.217	1.2905	1.2159	1.208	1.2203	1.0468	0	0.7296	0	1.77	19021	0.8387	2250	1.1228	2809			1.6326	1017	1.3395	578	1.2015	895	1.2441	579	1.8064	1228	0.8477	1024	1.4677	1753	1.2608	2486	1.2313	6411	1.2351	2892	1.1565
6888	bl	EMCI	26	23	BL	1.0407	104805	1.1937	133581	2.105	1.6616	1.2521	1.3298	1.3044	1.2031	1.2619	1.0572	0	0.7594	1	1.6862	18730	0.9949	1155	1.256	1357			1.562	813	1.5654	461	1.6054	466	1.6172	563	2.0067	1081	1.0641	853	1.289	2850	1.2601	1553	1.349	5591	1.1889	4794	1.123
6889	bl	LMCI	28	27	BL	0.9883	129800	1.1837	164439	2.0598	1.7018	1.1152	1.2236	1.1672	1.0717	1.1288	0.9536	0	0.6633	0	1.862	27484	1.077	923	1.1787	2073			1.7179	1345	1.5562	744	1.5827	755	1.6743	869	2.0589	1292	1.0257	1047	1.3029	2639	1.2397	1967	1.1926	7393	1.2234	5022	1.0796
6911	bl	LMCI	25	15	BL	1.02	126048	1.1557	154327	1.794	1.5269	1.0673	1.1082	1.1316	1.0877	1.0947	0.9472	0	0.7169	0	1.6311	21344	0.6607	2851	1.1322	2123			1.0686	1290	1.0033	465	0.919	442	0.8272	484	1.3699	1218	0.5988	2621	1.2703	2624	1.052	1534	1.0939	6814	1.199	3724	1.0118
6961	bl	EMCI	26		BL	1.0039	112067	1.115	136574	1.8549	1.4907	1.1258	1.172	1.1818	1.0952	1.1379	1.0205	0	0.7633	1	1.5021	19510	0.7693	1888	1.0313	1976			1.4373	828	1.4599	468	1.3237	416	1.2007	524	1.5495	971	0.7507	1649	1.3097	1967	1.1723	1481	1.2741	5112	1.1782	2669	1.0011
7008	bl	LMCI	28		BL	1.0668	110901	1.2383	136812	2.4284	1.8667	1.1796	1.2629	1.1707	1.2018	1.1865	0.9582	0	0.6356	0	1.9333	20906	0.9457	1266	1.3949	1308			1.9345	688	1.3976	736	1.2809	616	1.6729	513	2.2865	965	0.9909	1236	1.4308	2036	1.3497	1210	1.2206	5737	1.2352	2778	1.0791
7015	bl	LMCI	28		BL	1.0089	126302	1.1868	154161	2.1052	1.7368	1.0834	1.2019	1.3575	1.1464	1.1866	0.9999	0	0.6832	0	1.9185	26064	0.6988	3541	1.2495	1933			1.306	967	1.1063	614	0.9727	530	1.1492	622	1.438	1218	0.6423	1957	1.4222	2125	1.1191	1958	1.1818	5717	1.3526	2934	1.0082
7016	bl	EMCI	28		BL	1.0293	90477	1.1858	114898	1.983	1.6356	1.1652	1.2381	1.1941	1.1589	1.1771	0.9927	0	0.7197	0	1.7381	20273	1.019	1024	1.1632	2087			1.7693	911	1.4364	702	1.4659	451	1.4512	532	1.8376	941	0.9967	1012	1.2662	2404	1.2724	1139	1.2203	5596	1.2361	2758	0.9907
7029	bl	EMCI	30		BL	1.0534	107290	1.2421	133778	2.3666	1.8531	1.2536	1.345	1.2263	1.2164	1.2445	1.002	0	0.6716	0	1.9508	20631	1.0117	1063	1.4082	1133			1.9052	1087	1.7559	586	1.6138	571	1.4797	721	2.22	1204	0.8704	1202	1.5138	1715	1.2923	2513	1.2784	7140	1.321	2841	1.1367
[truncated: 198 more columns]

## Sheet: 4_analyzed subject
RID	Diagnosis_BL	MMSE_BL	MMSE_FU	conversion	frontal	cingulate	parietal	temporal	composite	pcc_lt	pcc_rt	pre_lt	pre_rt
4214	LMCI	30	30	0	1.1593	1.2651	1.1839	1.1197	1.1648	1.3143	1.3934	1.2282	1.2835
6001	LMCI	27	27	0	1.1418	1.2169	1.1826	1.1281	1.1552	1.2403	1.2579	1.2103	1.2214
6002	LCMI	30	30	0	1.2099	1.3265	1.2211	1.1578	1.2087	1.3062	1.3582	1.2402	1.241
6033	EMCI	30	29	0	1.2955	1.4287	1.2418	1.1383	1.2532	1.4136	1.4452	1.3686	1.3834
6075	LMCI	30	29	0	1.1218	1.1808	1.0826	1.1005	1.1089	1.1651	1.1565	1.1752	1.1308
6110	EMCI	28	25	1	1.2101	1.3462	1.2215	1.1654	1.2114	1.3112	1.3389	1.3289	1.3757
6125	LMCI	30	30	0	1.3682	1.4784	1.3291	1.2206	1.333	1.4566	1.515	1.3441	1.3732
6141	LMCI	29	26	1	1.0868	1.2393	1.1433	1.0989	1.1138	1.2504	1.2735	1.2182	1.2295
6143	LCMI	27	24	1	1.0923	1.0975	1.108	1.0518	1.0899	1.1024	1.108	1.0727	1.1297
6441	LMCI	27	28	0	0.9772	109143	1.1392	129954	2.187	1.6984	1.1519	1.3019
6229	LMCI	29	28	0	1.1457	1.2177	1.1618	1.1233	1.1515	1.2252	1.2352	1.2478	1.2382
6236	LMCI	28	25	0	1.2878	1.3373	1.2656	1.268	1.2798	1.2729	1.2812	1.2622	1.3363
6243	EMCI	29	29	0	1.0912	1.2435	1.0751	1.0516	1.0873	1.2152	1.2431	1.1689	1.2027
6291	LMCI	29	30	0	1.1709	1.345	1.2124	1.0845	1.1728	1.3947	1.3739	1.2713	1.2251
6315	LMCI	29	28	0	1.2969	1.2644	1.2458	1.0731	1.2372	1.2944	1.3592	1.2247	1.3461
6373	LMCI	30	27	1	1.1988	1.342	1.2181	1.1883	1.2101	1.2744	1.2926	1.2939	1.3488
6376	EMCI	30	30	0	1.0375	1.1035	1.0783	0.9913	1.0435	1.1024	1.0927	1.1361	1.1157
6402	LMCI	28	25	1	0.9444	1.0533	0.9508	0.9311	0.9498	1.0985	1.0493	1.0184	1.0508
6411	MCI	24	20	1	1.2252	1.2887	1.2596	1.2212	1.2385	1.3598	1.3503	1.3056	1.3142
6414	EMCI	28	28	0	1.2234	1.3398	1.21	1.1876	1.2194	1.3944	1.3946	1.2755	1.2455
6421	EMCI	26	30	0	1.1742	1.2438	1.264	1.1561	1.2032	1.3046	1.3338	1.3	1.3342
6428	LMCI	29	28	0	1.1556	1.2429	1.1754	1.0959	1.1549	1.2956	1.2595	1.2599	1.2299
6446	EMCI	27	30	0	1.1139	1.2341	1.1306	1.058	1.1136	1.2052	1.2638	1.2027	1.2362
6533	LMCI	30	30	0	0.9975	1.0761	0.9801	0.9889	0.9953	1.1132	1.1279	1.0591	1.0605
6534	EMCI	30	30	0	1.1844	1.3097	1.219	1.1378	1.1915	1.3935	1.3268	1.3248	1.3171
6544	EMCI	30	30	0	1.2284	1.3487	1.2503	1.1732	1.231	1.3362	1.3363	1.4212	1.3357
6550	LMCI	29	28	0	1.2546	1.3581	1.2797	1.1875	1.2547	1.3695	1.4472	1.3045	1.2998
6559	MCI	30	28	0	1.0661	1.1112	1.1615	1.1823	1.1146	1.2613	1.2087	1.1202	1.1111
6586	LMCI	28	25	1	1.181	1.2993	1.2028	1.1059	1.179	1.3224	1.3226	1.2395	1.1872
6593	LMCI	27	26	0	1.2829	1.3806	1.3294	1.2793	1.3012	1.3849	1.4755	1.3604	1.4366
6605	EMCI	29	27	0	1.0383	1.1633	1.0994	1.0491	1.0659	1.1692	1.1619	1.1387	1.1522
6610	LMCI	28	27	0	1.2325	1.3247	1.2531	1.1458	1.2245	1.4127	1.3743	1.3354	1.3696
6622	EMCI	26	23	1	1.2485	1.3416	1.2893	1.2006	1.2559	1.3303	1.3675	1.3719	1.4024
6635	EMCI	28	30	0	1.182	1.3195	1.2219	1.1958	1.2048	1.3397	1.3079	1.3017	1.3166
6643	LMCI	24	26	0	1.0487	1.16	1.0812	1.0277	1.0604	1.1751	1.1674	1.1017	1.1581
6651	EMCI	25	28	0	1.0607	1.1476	1.1202	1.013	1.0726	1.1362	1.1581	1.1392	1.1988
6726	EMCI	30	30	0	1.1528	1.3073	1.1376	1.0632	1.1391	1.3824	1.3261	1.2366	1.3154
6748	LMCI	30	29	0	1.2947	1.4591	1.2503	1.1876	1.2633	1.3971	1.4083	1.3857	1.3621
6764	EMCI	29	29	0	1.0698	1.108	1.0798	1.0908	1.0802	1.0652	1.0738	1.1337	1.0973
6779	EMCI	26	29	0	1.3583	1.4247	1.3465	1.3522	1.3577	1.4341	1.497	1.3948	1.4087
6790	EMCI	22	23	0	1.1417	1.2243	1.2005	1.0692	1.1479	1.2856	1.3382	1.267	1.2556
6798	EMCI	28	28	0	1.1792	1.4856	1.3452	1.2241	1.2573	1.638	1.6335	1.4462	1.387
6816	EMCI	29	28	0	1.3637	1.4676	1.2033	1.1683	1.2814	1.4034	1.4374	1.3785	1.3305
6842	EMCI	29	28	0	1.1088	1.1964	1.1434	1.0945	1.1207	1.2304	1.2584	1.1962	1.2328
6847	EMCI	29	26	1	1.217	1.2905	1.2159	1.208	1.2203	1.3619	1.3321	1.2336	1.2289
6888	EMCI	26	23	1	1.2521	1.3298	1.3044	1.2031	1.2619	1.3404	1.3965	1.2131	1.3457
6889	LMCI	28	27	0	1.1152	1.2236	1.1672	1.0717	1.1288	1.2781	1.2264	1.2554	1.2192
6911	LMCI	25	15	1	1.0673	1.1082	1.1316	1.0877	1.0947	1.123	1.1307	1.1767	1.206
